# Supplementary material for: Low-mass molecular dynamics simulation for configurational sampling enhancement: More evidence and theoretical explanation
Source: Biochem Biophys Rep. 2015 Sep 2;4:126–33. doi: 10.1016/j.bbrep.2015.08.023 (PMC5668912; doi:10.1016/j.bbrep.2015.08.023)
Supplement: Supplementary file 2 — Supplementary material [file mmc2.zip]

Archive with 1 entries (1 files):
- mmc2.dat
