# Supplementary material for: Low-mass molecular dynamics simulation for configurational sampling enhancement: More evidence and theoretical explanation
Source: Biochem Biophys Rep. 2015 Sep 2;4:126–33. doi: 10.1016/j.bbrep.2015.08.023 (PMC5668912; doi:10.1016/j.bbrep.2015.08.023)
Supplement: Supplementary file 2 — Supplementary material [file mmc2.zip › mmc2.dat]

FF12MC:FF99+IonsjcTip3p+LowMass+leanH+0Torsion(sp3)+SCNB=1.0&SCEE=1.18(phi&psi),YPP,Jul12,2013
C    1.2010        0.616  !            sp2 C carbonyl group 
CA   1.2010        0.360               sp2 C pure aromatic (benzene)
CB   1.2010        0.360               sp2 aromatic C, 5&6 membered ring junction
CC   1.2010        0.360               sp2 aromatic C, 5 memb. ring HIS
CD   1.2010        0.360               sp2 C atom in the middle of: C=CD-CD=C
CI   1.2010        0.000               parmbsc0
CK   1.2010        0.360               sp2 C 5 memb.ring in purines (dA,dG)
CP   1.2010        0.360               sp2 C 5 memb.ring in purines (G)
CM   1.2010        0.360               sp2 C  pyrimidines in pos. 5 & 6 (dT,dC)
CS   1.2010        0.360               sp2 C  pyrimidines in pos. 5 & 6 (U)
CN   1.2010        0.360               sp2 C aromatic 5&6 memb.ring junct.(TRP)
CQ   1.2010        0.360               sp2 C in 5 mem.ring of purines between 2 N
CR   1.2010        0.360               sp2 arom as CQ but in HIS
CT   1.2010        0.878               sp3 aliphatic C
CV   1.2010        0.360               sp2 arom. 5 memb.ring w/1 N and 1 H (HIS)
CW   1.2010        0.360               sp2 arom. 5 memb.ring w/1 N-H and 1 H (HIS)
C*   1.2010        0.360               sp2 arom. 5 memb.ring w/1 subst. (TRP)
CX   1.2010        0.360               protein C-alpha (new to ff10)
CY   1.2010        0.360               nitrile C (Howard et al.JCC,16,243,1995)
CZ   1.2010        0.360               sp C (Howard et al.JCC,16,243,1995)
C5   1.2010        0.360               sp2 C 5 memb.ring in purines (A)
C4   1.2010        0.360               sp2 C  pyrimidines in pos. 5 & 6 (C)
C0   4.0080        0.000               calcium
H    0.1008        0.161               H bonded to nitrogen atoms
HC   0.1008        0.135               H aliph. bond. to C without electrwd.group
H1   0.1008        0.135               H aliph. bond. to C with 1 electrwd. group
H2   0.1008        0.135               H aliph. bond. to C with 2 electrwd.groups
H3   0.1008        0.135               H aliph. bond. to C with 3 eletrwd.groups
HA   0.1008        0.167               H arom. bond. to C without elctrwd. groups
H4   0.1008        0.167               H arom. bond. to C with 1 electrwd. group
H5   0.1008        0.167               H arom.at C with 2 elctrwd. gr,+HCOO group
HO   0.1008        0.135               hydroxyl group
HS   0.1008        0.135               hydrogen bonded to sulphur (pol?)
HW   0.1008        0.000               H in TIP3P water
HP   0.1008        0.135               H bonded to C next to positively charged gr
HZ   0.1008        0.161               H bond sp C (Howard et al.JCC,16,243,1995)
F    1.9000        0.320               fluorine (not fluoride!)
Cl   3.5450        1.910               chlorine  (Applequist) (not chloride!)
Br   7.9900        2.880               bromine  (Applequist) (not bromide!)
I   12.6900        4.690               iodine   (Applequist) (not iodide!)
MG   2.4305        0.120               magnesium
N    1.4010        0.530               sp2 nitrogen in amide groups
NA   1.4010        0.530               sp2 N in 5 memb.ring w/H atom (HIS)
NB   1.4010        0.530               sp2 N in 5 memb.ring w/LP (HIS,ADE,GUA)
NC   1.4010        0.530               sp2 N in 6 memb.ring w/LP (ADE,GUA)
N2   1.4010        0.530               sp2 N in amino groups
N3   1.4010        0.530               sp3 N for charged amino groups (Lys, etc)
NT   1.4010        0.530               sp3 N for amino groups amino groups 
N*   1.4010        0.530               sp2 N 
NY   1.4010        0.530               nitrile N (Howard et al.JCC,16,243,1995)
O    1.6000        0.434               carbonyl group oxygen
O2   1.6000        0.434               carboxyl and phosphate group oxygen
OW   1.6000        0.000               oxygen in TIP3P water
OH   1.6000        0.465               oxygen in hydroxyl group
OS   1.6000        0.465               ether and ester oxygen
OP   1.6000        0.465               2- phosphate oxygen
P    3.0970        1.538               phosphate,pol:JACS,112,8543,90,K.J.Miller
S    3.2060        2.900               S in disulfide linkage,pol:JPC,102,2399,98
SH   3.2060        2.900               S in cystine
CU   6.3550        0.000               copper
FE   5.5000        0.000               iron
Zn   6.5400        0.000               Zn2+ 
EP   0.0000        0.000               extra point
CO   1.2010        0.616  !            sp2 C carboxylate group 
2C   1.2010        0.878               sp3 aliphatic C with two (duo) heavy atoms
3C   1.2010        0.878               sp3 aliphatic C with three (tres) heavy atoms
C8   1.2010        0.878               sp3 aliphatic C basic AA side chain
4C   1.2010        0.878               sp3 aliphatic, nonterminal  C in NLE
MC   1.2010        0.878               sp3 aliphatic C in ligand
Li+  0.6940        0.029               lithium   pol: J. Phys. Chem. 11,1541,(1978)
Na+  2.2990        0.250               sodium    pol: J. Phys. Chem. 11,1541,(1978)
K+   3.9100        1.060               potassium
Rb+  8.5470        0.000               rubidium
Cs+ 13.2910        0.000                cesium
F-   1.9000        0.320               fluorine
Cl-  3.5450        1.910               chlorine  (Applequist)
Br-  7.9900        2.880               bromine   (Applequist)
I-  12.6900        4.690               iodine    (Applequist)

C   H   HO  N   NA  NB  NC  N2  NT  N2  N3  N*  O   OH  OS  P   O2 
OW-HW  553.0    0.9572    ! TIP3P water
HW-HW  553.0    1.5136      TIP3P water
C -C   310.0    1.5250      Junmei et al, 1999
C -CA  469.0    1.4090      JCC,7,(1986),230; (not used any more in TYR)
C -CB  447.0    1.4190      JCC,7,(1986),230; GUA
C -CM  410.0    1.4440      JCC,7,(1986),230; THY,URA
C -CS  410.0    1.4440      JCC,7,(1986),230; THY,URA
C -CT  317.0    1.5220      JCC,7,(1986),230; AA
C -CX  317.0    1.5220      JCC,7,(1986),230; AA (was C-CT)
C -N   490.0    1.3350      JCC,7,(1986),230; AA
C -N*  424.0    1.3830      JCC,7,(1986),230; CYT,URA
C -NA  418.0    1.3880      JCC,7,(1986),230; GUA.URA
C -NC  457.0    1.3580      JCC,7,(1986),230; CYT
C -O   570.0    1.2290      JCC,7,(1986),230; AA,CYT,GUA,THY,URA
C -O2  656.0    1.2500      JCC,7,(1986),230; GLU,ASP
C -OH  450.0    1.3640      JCC,7,(1986),230; (not used any more for TYR) 
C -OS  450.0    1.3230      Junmei et al, 1999
C -H4  367.0    0.9300      from 1.080       Junmei et al, 1999
C -H5  367.0    0.9300      from 1.080       Junmei et al, 1999
CA-CA  469.0    1.4000      JCC,7,(1986),230; BENZENE,PHE,TRP,TYR
CA-CB  469.0    1.4040      JCC,7,(1986),230; ADE,TRP
CA-CM  427.0    1.4330      JCC,7,(1986),230; CYT
CA-CS  427.0    1.4330      JCC,7,(1986),230; CYT
CA-CN  469.0    1.4000      JCC,7,(1986),230; TRP
CA-CT  317.0    1.5100      JCC,7,(1986),230; PHE,TYR
CA-HA  367.0    0.9300      from 1.080       changed from 340. bsd on C6H6 nmodes; PHE,TRP,TYR
CA-H4  367.0    0.9300      from 1.080       changed from 340. bsd on C6H6 nmodes; no assigned
CA-N2  481.0    1.3400      JCC,7,(1986),230; ARG,CYT,GUA
CA-NA  427.0    1.3810      JCC,7,(1986),230; GUA
CA-NC  483.0    1.3390      JCC,7,(1986),230; ADE,CYT,GUA
CA-OH  450.0    1.3640      substituted for C-OH in tyr 
CB-CB  520.0    1.3700      JCC,7,(1986),230; ADE,GUA
CB-N*  436.0    1.3740      JCC,7,(1986),230; ADE,GUA
CB-NB  414.0    1.3910      JCC,7,(1986),230; ADE,GUA
CB-NC  461.0    1.3540      JCC,7,(1986),230; ADE,GUA
CD-HA  367.0    0.9300      from 1.080       Junmei et al, 1999 
CD-CD  469.0    1.4000      Junmei et al, 1999
CD-CM  549.0    1.3500      Junmei et al, 1999
CD-CS  549.0    1.3500      Junmei et al, 1999
CD-CT  317.0    1.5100      Junmei et al, 1999
CK-H5  367.0    0.9300      from 1.080       changed from 340. bsd on C6H6 nmodes; ADE,GUA
CK-N*  440.0    1.3710      JCC,7,(1986),230; ADE,GUA
CK-NB  529.0    1.3040      JCC,7,(1986),230; ADE,GUA
CP-H5  367.0    0.9300      from 1.080       changed from 340. bsd on C6H6 nmodes; ADE,GUA
CP-N*  440.0    1.3710      JCC,7,(1986),230; ADE,GUA
CP-NB  529.0    1.3040      JCC,7,(1986),230; ADE,GUA
CM-CM  549.0    1.3500      JCC,7,(1986),230; CYT,THY,URA
CM-CT  317.0    1.5100      JCC,7,(1986),230; THY
CM-HA  367.0    0.9300      from 1.080       changed from 340. bsd on C6H6 nmodes; CYT,URA
CM-H4  367.0    0.9300      from 1.080       changed from 340. bsd on C6H6 nmodes; CYT,URA
CM-H5  367.0    0.9300      from 1.080       changed from 340. bsd on C6H6 nmodes; not assigned
CM-N*  448.0    1.3650      JCC,7,(1986),230; CYT,THY,URA
CM-OS  480.0    1.2400      Junmei et al, 1999
CS-CS  549.0    1.3500      JCC,7,(1986),230; CYT,THY,URA
CS-CT  317.0    1.5100      JCC,7,(1986),230; THY
CS-HA  367.0    0.9300      from 1.080       changed from 340. bsd on C6H6 nmodes; CYT,URA
CS-H4  367.0    0.9300      from 1.080       changed from 340. bsd on C6H6 nmodes; CYT,URA
CS-H5  367.0    0.9300      from 1.080       changed from 340. bsd on C6H6 nmodes; not assigned
CS-N*  448.0    1.3650      JCC,7,(1986),230; CYT,THY,URA
CS-OS  480.0    1.2400      Junmei et al, 1999
CQ-H5  367.0    0.9300      from 1.080       changed from 340. bsd on C6H6 nmodes; ADE
CQ-NC  502.0    1.3240      JCC,7,(1986),230; ADE
CT-CT  310.0    1.5260      JCC,7,(1986),230; AA, SUGARS
CX-CT  310.0    1.5260      JCC,7,(1986),230; AA, SUGARS (was CT-CT)
CT-HC  340.0    0.9800      from 1.090       changed from 331 bsd on NMA nmodes; AA, SUGARS
CT-H1  340.0    0.9800      from 1.090       changed from 331 bsd on NMA nmodes; AA, RIBOSE
CX-H1  340.0    0.9800      from 1.090       changed from 331 bsd on NMA nmodes; AA, RIBOSE (was CT-H1)
CT-H2  340.0    0.9800      from 1.090       changed from 331 bsd on NMA nmodes; SUGARS
CT-H3  340.0    0.9800      from 1.090       changed from 331 bsd on NMA nmodes; not assigned
CT-HP  340.0    0.9800      from 1.090       changed from 331; AA-lysine, methyl ammonium cation
CX-HP  340.0    0.9800      from 1.090       changed from 331; AA-lysine, methyl ammonium cation (was CT-HP)
CT-N*  337.0    1.4750      JCC,7,(1986),230; ADE,CYT,GUA,THY,URA
CT-N2  337.0    1.4630      JCC,7,(1986),230; ARG
CT-OH  320.0    1.4100      JCC,7,(1986),230; SUGARS
CT-OS  320.0    1.4100      JCC,7,(1986),230; NUCLEIC ACIDS
C*-HC  367.0    1.0800      changed from 340. bsd on C6H6 nmodes, not needed AA
C*-CB  388.0    1.4590      JCC,7,(1986),230; TRP
C*-CT  317.0    1.4950      JCC,7,(1986),230; TRP
C*-CW  546.0    1.3520      JCC,7,(1986),230; TRP
CB-CN  447.0    1.4190      JCC,7,(1986),230; TRP
CC-CT  317.0    1.5040      JCC,7,(1986),230; HIS
CC-CV  512.0    1.3750      JCC,7,(1986),230; HIS(delta)
CC-CW  518.0    1.3710      JCC,7,(1986),230; HIS(epsilon)
CC-NA  422.0    1.3850      JCC,7,(1986),230; HIS
CC-NB  410.0    1.3940      JCC,7,(1986),230; HIS
CN-NA  428.0    1.3800      JCC,7,(1986),230; TRP
CR-H5  367.0    0.9300      from 1.080       changed from 340. bsd on C6H6 nmodes;HIS
CR-NA  477.0    1.3430      JCC,7,(1986),230; HIS
CR-NB  488.0    1.3350      JCC,7,(1986),230; HIS
CT-N   337.0    1.4490      JCC,7,(1986),230; AA
CX-N   337.0    1.4490      JCC,7,(1986),230; AA  (was CT-N)
CT-N3  367.0    1.4710      JCC,7,(1986),230; LYS
CX-N3  367.0    1.4710      JCC,7,(1986),230; LYS (was CT-N3)
CT-NT  367.0    1.4710      for neutral amines 
CT-S   227.0    1.8100      changed from 222.0 based on dimethylS nmodes
CT-SH  237.0    1.8100      changed from 222.0 based on methanethiol nmodes
CT-CY  400.0    1.4580      Howard et al JCC.16,243,1995
CT-CZ  400.0    1.4590      Howard et al JCC,16,243,1995
CV-H4  367.0    0.9300      from 1.080       changed from 340. bsd on C6H6 nmodes; HIS
CV-NB  410.0    1.3940      JCC,7,(1986),230; HIS
CW-H4  367.0    0.9300      from 1.080       changed from 340. bsd on C6H6 nmodes;HIS(epsilon,+)
CW-NA  427.0    1.3810      JCC,7,(1986),230; HIS,TRP
CY-NY  600.0    1.1500      Howard et al JCC,16,243,1995
CZ-CZ  600.0    1.2060      Howard et al JCC,16,243,1995
CZ-HZ  400.0    1.0560      Howard et al JCC,16,243,1995
OP-P   525.0    1.4800      JCC,7,(1986),230; NA PHOSPHATES
O2-P   525.0    1.4800      JCC,7,(1986),230; NA PHOSPHATES
OH-P   230.0    1.6100      JCC,7,(1986),230; NA PHOSPHATES
OS-P   230.0    1.6100      JCC,7,(1986),230; NA PHOSPHATES
NA-P   250.0    1.8400      phosphohistidine
H -N2  434.0    1.0100      JCC,7,(1986),230; ADE,CYT,GUA,ARG
H -N*  434.0    1.0100      for plain unmethylated bases ADE,CYT,GUA,ARG
H -NA  434.0    1.0100      JCC,7,(1986),230; GUA,URA,HIS
H -N   434.0    1.0100      JCC,7,(1986),230; AA
H -N3  434.0    1.0100      JCC,7,(1986),230; LYS    
H -NT  434.0    1.0100      for neutral amines 
HO-OH  553.0    0.9600      JCC,7,(1986),230; SUGARS,SER,TYR
HO-OS  553.0    0.9600      JCC,7,(1986),230; NUCLEOTIDE ENDS
HS-SH  274.0    1.3360      JCC,7,(1986),230; CYS
S -S   166.0    2.0380      JCC,7,(1986),230; CYX   (SCHERAGA)
F -CT  367.0    1.3800      JCC,13,(1992),963;CF4; R0=1.332 FOR CHF3
Cl-CT  232.0    1.7660      6-31g* opt
Br-CT  159.0    1.9440      Junmei et al,99 
I -CT  148.0    2.1660      Junmei et al,99 
F -CA  386.0    1.3590      Junmei et al,99 
Cl-CA  193.0    1.7270      Junmei et al,99 
I -CA  171.0    2.0750      Junmei et al,99 
Br-CA  172.0    1.8900      Junmei et al,99
EP-O   600.0    0.2000      or 0.35
EP-OH  600.0    0.2000      or 0.35
EP-OS  600.0    0.2000      or 0.35
EP-N3  600.0    0.2000      or 0.35
EP-NT  600.0    0.2000      or 0.35
EP-NB  600.0    0.2000      or 0.35 histidines, nucleic acids
EP-NC  600.0    0.2000      or 0.35 nucleic acids
EP-S   600.0    0.7000      cys,cyx,met
EP-SH  600.0    0.7000      cys,cyx
CI-H1  340.0    0.9800      from 1.090       parmbsc0
CI-CT  310.0    1.5260      parmbsc0
OS-CI  320.0    1.4100      parmbsc0
OH-CI  320.0    1.4100      parmbsc0
C5-H5  367.0    0.9300      from 1.080       changed from 340. bsd on C6H6 nmodes; ADE,GUA
C5-N*  440.0    1.3710      JCC,7,(1986),230; ADE,GUA
C5-NB  529.0    1.3040      JCC,7,(1986),230; ADE,GUA
C -C4  410.0    1.4440      JCC,7,(1986),230; THY,URA
CA-C4  427.0    1.4330      JCC,7,(1986),230; CYT
C4-C4  549.0    1.3500      JCC,7,(1986),230; CYT,THY,URA
C4-CT  317.0    1.5100      JCC,7,(1986),230; THY
C4-HA  367.0    0.9300      from 1.080       changed from 340. bsd on C6H6 nmodes; CYT,URA
C4-H4  367.0    0.9300      from 1.080       changed from 340. bsd on C6H6 nmodes; CYT,URA
C4-N*  448.0    1.3650      JCC,7,(1986),230; CYT,THY,URA
C -2C  317.0    1.5220
C*-2C  317.0    1.4950
C8-C8  310.0    1.5260
C8-CX  310.0    1.5260
C8-H1  340.0    0.9800      from 1.090 
C8-HC  340.0    0.9800      from 1.090 
C8-HP  340.0    0.9800      from 1.090 
C8-N2  337.0    1.4630
C8-N3  367.0    1.4710
CA-2C  317.0    1.5100
CC-2C  317.0    1.5040
CO-O2  656.0    1.2500
CO-2C  317.0    1.5220
CT-2C  310.0    1.5260
CT-3C  310.0    1.5260
CX-2C  310.0    1.5260
CX-3C  310.0    1.5260
H1-2C  340.0    0.9800      from 1.090 
H1-3C  340.0    0.9800      from 1.090 
HC-2C  340.0    0.9800      from 1.090 
HC-3C  340.0    0.9800      from 1.090 
OH-2C  320.0    1.4100
OH-3C  320.0    1.4100
S -2C  227.0    1.8100
SH-2C  237.0    1.8100
2C-2C  310.0    1.5260
2C-3C  310.0    1.5260

HW-OW-HW    100.      104.52    TIP3P water
HW-HW-OW      0.      127.74    (found in crystallographic water with 3 bonds)
C -C -O     80.0      120.00    Junmei et al, 1999 acrolein
C -C -OH    80.0      120.00    Junmei et al, 1999
CA-C -CA    63.0      120.00    changed from 85.0  bsd on C6H6 nmodes; AA
CA-C -OH    70.0      120.00    AA (not used in tyr)
CA-C -OS    70.0      120.00    phosphotyrosine
CC-NA-P     76.7      125.10    phosphohistidine
CR-NA-P     76.7      125.10    phosphohistidine
NA-P -OP    42.9      102.38    phosphohistidine
CB-C -NA    70.0      111.30    NA
CB-C -O     80.0      128.80
CM-C -NA    70.0      114.10
CM-C -O     80.0      125.30
CS-C -NA    70.0      114.10
CS-C -O     80.0      125.30
CT-C -O     80.0      120.40
CX-C -O     80.0      120.40    (was CT-C-O)
CT-C -O2    70.0      117.00
CX-C -O2    70.0      117.00    (was CT-C -O2)
CT-C -N     70.0      116.60    AA general
CX-C -N     70.0      116.60    AA general  (was CT-C-N)
CT-C -CT    63.0      117.00    Junmei et al, 1999
CT-C -OS    80.0      115.00    Junmei et al, 1999
CT-C -OH    80.0      110.00    Junmei et al, 1999
CX-C -OH    80.0      110.00    Junmei et al, 1999 (was CT-C-OH)
N*-C -NA    70.0      115.40
N*-C -NC    70.0      118.60
N*-C -O     80.0      120.90
NA-C -O     80.0      120.60
NC-C -O     80.0      122.50
N -C -O     80.0      122.90    AA general
O -C -O     80.0      126.00    AA COO- terminal residues
O -C -OH    80.0      120.00    (check with Junmei for: theta0:120.0?)
O -C -OS    80.0      125.00    Junmei et al, 1999
O2-C -O2    80.0      126.00    AA GLU            (SCH JPC 79,2379)
H4-C -C     50.0      120.00    Junmei et al, 1999 
H4-C -CM    50.0      115.00    Junmei et al, 1999 
H4-C -CS    50.0      115.00    Junmei et al, 1999 
H4-C -CT    50.0      115.00    Junmei et al, 1999
H4-C -O     50.0      120.00    Junmei et al, 1999
H4-C -OH    50.0      120.00    Junmei et al, 1999
H5-C -N     50.0      120.00    Junmei et al, 1999
H5-C -O     50.0      119.00    Junmei et al, 1999
H5-C -OH    50.0      107.00    Junmei et al, 1999
H5-C -OS    50.0      107.00    Junmei et al, 1999
C -CA-CA    63.0      120.00    changed from 85.0  bsd on C6H6 nmodes
C -CA-HA    50.0      120.00    AA (not used in tyr)
CA-CA-CA    63.0      120.00    changed from 85.0  bsd on C6H6 nmodes
CA-CA-CB    63.0      120.00    changed from 85.0  bsd on C6H6 nmodes
CA-CA-CT    70.0      120.00
CA-CA-HA    50.0      120.00
CA-CA-H4    50.0      120.00
CA-CA-OH    70.0      120.00    replacement in tyr
CA-CA-CN    63.0      120.00    changed from 85.0  bsd on C6H6 nmodes; AA trp
CB-CA-HA    50.0      120.00
CB-CA-H4    50.0      120.00
CB-CA-N2    70.0      123.50
CB-CA-NC    70.0      117.30
CM-CA-N2    70.0      120.10
CM-CA-NC    70.0      121.50
CS-CA-N2    70.0      120.10
CS-CA-NC    70.0      121.50
CN-CA-HA    50.0      120.00    AA trp
NA-CA-NC    70.0      123.30
N2-CA-NA    70.0      116.00
N2-CA-NC    70.0      119.30
N2-CA-N2    70.0      120.00    AA arg
F -CA-CA    70.0      121.00    Junmei et al,99 
Cl-CA-CA    70.0      118.80    Junmei et al,99 
Br-CA-CA    70.0      118.80    Junmei et al,99
I -CA-CA    70.0      118.80    Junmei et al,99 
C -CB-CB    63.0      119.20    changed from 85.0  bsd on C6H6 nmodes; NA gua
C -CB-NB    70.0      130.00
CA-CB-CB    63.0      117.30    changed from 85.0  bsd on C6H6 nmodes; NA ade
CA-CB-NB    70.0      132.40    
CB-CB-N*    70.0      106.20
CB-CB-NB    70.0      110.40
CB-CB-NC    70.0      127.70
C*-CB-CA    63.0      134.90    changed from 85.0  bsd on C6H6 nmodes; AA trp
C*-CB-CN    63.0      108.80    changed from 85.0  bsd on C6H6 nmodes; AA trp
CA-CB-CN    63.0      116.20    changed from 85.0  bsd on C6H6 nmodes; AA trp
N*-CB-NC    70.0      126.20
CD-CD-CM    63.0      120.00    Junmei et al, 1999
CD-CD-CS    63.0      120.00    Junmei et al, 1999
CD-CD-CT    70.0      120.00    Junmei et al, 1999
CM-CD-CT    70.0      120.00    Junmei et al, 1999
CS-CD-CT    70.0      120.00    Junmei et al, 1999
HA-CD-HA    35.0      119.00    Junmei et al, 1999
HA-CD-CD    50.0      120.00    Junmei et al, 1999
HA-CD-CM    50.0      120.00    Junmei et al, 1999
HA-CD-CS    50.0      120.00    Junmei et al, 1999
H5-CK-N*    50.0      123.05
H5-CK-NB    50.0      123.05
N*-CK-NB    70.0      113.90
H5-CP-N*    50.0      123.05
H5-CP-NB    50.0      123.05
N*-CP-NB    70.0      113.90
C -CM-CM    63.0      120.70    changed from 85.0  bsd on C6H6 nmodes; NA thy
C -CM-CT    70.0      119.70
C -CM-HA    50.0      119.70
C -CM-H4    50.0      119.70
CA-CM-CM    63.0      117.00    changed from 85.0  bsd on C6H6 nmodes; NA cyt
CA-CM-HA    50.0      123.30
CA-CM-H4    50.0      123.30
CM-CM-CT    70.0      119.70
CM-CM-HA    50.0      119.70
CM-CM-H4    50.0      119.70
CM-CM-N*    70.0      121.20
CM-CM-OS    80.0      125.00    Junmei et al, 1999
H4-CM-N*    50.0      119.10
H4-CM-OS    50.0      113.00    Junmei et al, 1999
HA-CM-HA    35.0      120.00    Junmei et al, 1999
HA-CM-CD    50.0      120.00    Junmei et al, 1999
HA-CM-CT    50.0      120.00    Junmei et al, 1999
C -CS-CS    63.0      120.70    changed from 85.0  bsd on C6H6 nmodes; NA thy
C -CS-CT    70.0      119.70
C -CS-HA    50.0      119.70
C -CS-H4    50.0      119.70
CA-CS-CS    63.0      117.00    changed from 85.0  bsd on C6H6 nmodes; NA cyt
CA-CS-HA    50.0      123.30
CA-CS-H4    50.0      123.30
CM-CS-CT    70.0      119.70
CS-CS-HA    50.0      119.70
CS-CS-H4    50.0      119.70
CS-CS-N*    70.0      121.20
CS-CS-OS    80.0      125.00    Junmei et al, 1999
H4-CS-N*    50.0      119.10
H4-CS-OS    50.0      113.00    Junmei et al, 1999
HA-CS-HA    35.0      120.00    Junmei et al, 1999
HA-CS-CD    50.0      120.00    Junmei et al, 1999
HA-CS-CT    50.0      120.00    Junmei et al, 1999
NC-CQ-NC    70.0      129.10
H5-CQ-NC    50.0      115.45
H1-CT-H1    35.0      109.50
H1-CX-H1    35.0      109.50    (was H1-CT-H1)
H1-CT-N*    50.0      109.50    changed based on NMA nmodes
H1-CT-OH    50.0      109.50    changed based on NMA nmodes 
H1-CT-OS    50.0      109.50    changed based on NMA nmodes 
H1-CT-CM    50.0      109.50    Junmei et al, 1999 
H1-CT-CS    50.0      109.50    Junmei et al, 1999 
H1-CT-CY    50.0      110.00    Junmei et al, 1999
H1-CT-CZ    50.0      110.00    Junmei et al, 1999
H1-CT-N     50.0      109.50    AA general  changed based on NMA nmodes
H1-CX-N     50.0      109.50    AA general  (was H1-CT-N)
H1-CT-S     50.0      109.50    AA cys     changed based on NMA nmodes
H1-CT-SH    50.0      109.50    AA cyx     changed based on NMA nmodes
H1-CT-N2    50.0      109.50    AA arg     changed based on NMA nmodes
H1-CT-NT    50.0      109.50    neutral amines 
H2-CT-H2    35.0      109.50    AA lys
H2-CT-N*    50.0      109.50    changed based on NMA nmodes
H2-CT-OS    50.0      109.50    changed based on NMA nmodes
HP-CT-HP    35.0      109.50    AA lys, ch3nh4+
HP-CX-HP    35.0      109.50    AA lys, ch3nh4+ (was HP-CT-HP)
HP-CT-N3    50.0      109.50    AA lys, ch3nh3+, changed based on NMA nmodes
HP-CX-N3    50.0      109.50    AA lys, ch3nh3+, changed based on NMA nmodes (was HP-CT-N3)
HC-CT-HC    35.0      109.50
HC-CT-CM    50.0      109.50    changed based on NMA nmodes
HC-CT-CS    50.0      109.50    changed based on NMA nmodes
HC-CT-CD    50.0      109.50    Junmei et al, 1999
HC-CT-CZ    50.0      110.00    Junmei et al, 1999
C -CT-H1    50.0      109.50    AA general  changed based on NMA nmodes
C -CX-H1    50.0      109.50    AA general  (was C-CT-H1)
C -CT-HP    50.0      109.50    AA zwitterion  changed based on NMA nmodes
C -CX-HP    50.0      109.50    AA zwitterion  changed based on NMA nmodes (was C -CT-HP)
C -CT-HC    50.0      109.50    AA gln      changed based on NMA nmodes
C -CT-N     63.0      110.10    AA general
C -CX-N     63.0      110.10    AA general  (was C-CT-N)
C -CT-N3    80.0      111.20    AA amino terminal residues
C -CX-N3    80.0      111.20    AA amino terminal residues (was C -CT-N3)
C -CT-CT    63.0      111.10    AA general
C -CT-CX    63.0      111.10    AA general (was C -CT-CT)
C -CX-CT    63.0      111.10    AA general  (was C-CT-CT)
C -CT-OS    60.0      109.50    Junmei et al, 1999
CA-CT-HC    50.0      109.50    AA tyr     changed based on NMA nmodes
CC-CT-CT    63.0      113.10    AA his
CC-CT-CX    63.0      113.10    AA his (was CC-CT-CT)
CC-CT-HC    50.0      109.50    AA his     changed based on NMA nmodes
CM-CT-CT    63.0      111.00    Junmei et al, 1999 (last change: Mar24,99)
CM-CT-OS    50.0      109.50    Junmei et al, 1999
CS-CT-CT    63.0      111.00    Junmei et al, 1999 (last change: Mar24,99)
CS-CT-OS    50.0      109.50    Junmei et al, 1999
CT-CT-CT    40.0      109.50
CT-CT-CX    40.0      109.50    (was CT-CT-CT)
CT-CT-HC    50.0      109.50    changed based on NMA nmodes
CX-CT-HC    50.0      109.50    changed based on NMA nmodes (was CT-CT-HC)
CT-CT-H1    50.0      109.50    changed based on NMA nmodes
CT-CX-H1    50.0      109.50    changed based on NMA nmodes (was CT-CT-H1)
CX-CT-H1    50.0      109.50    changed based on NMA nmodes (was CT-CT-H1)
CT-CT-H2    50.0      109.50    changed based on NMA nmodes
CT-CT-HP    50.0      109.50    changed based on NMA nmodes
CT-CX-HP    50.0      109.50    changed based on NMA nmodes (was CT-CT-HP)
CT-CT-N*    50.0      109.50
CT-CT-OH    50.0      109.50
CX-CT-OH    50.0      109.50    (was CT-CT-OH)
CT-CT-OS    50.0      109.50
CT-CT-S     50.0      114.70    AA cyx            (SCHERAGA  JPC 79,1428)
CX-CT-S     50.0      114.70    AA cyx            (SCHERAGA  JPC 79,1428) (was CT-CT-S )
CT-CT-SH    50.0      108.60    AA cys
CX-CT-SH    50.0      108.60    AA cys (was CT-CT-SH)
CT-CT-CA    63.0      114.00    AA phe tyr          (SCH JPC  79,2379)
CX-CT-CA    63.0      114.00    AA phe tyr          (SCH JPC  79,2379) (was CT-CT-CA)
CT-CT-N2    80.0      111.20    AA arg             (JCP 76, 1439)
CT-CT-N     80.0      109.70    AA ala, general    (JACS 94, 2657)
CT-CX-N     80.0      109.70    AA ala, general    (was CT-CT-N)
CT-CT-N3    80.0      111.20    AA lys             (JCP 76, 1439)
CT-CX-N3    80.0      111.20    AA lys             (JCP 76, 1439) (was CT-CT-N3)
CT-CT-NT    80.0      111.20    neutral amines 
CT-CT-CY    63.0      110.00    Junmei et al, 1999    
CT-CT-CZ    63.0      110.00    Junmei et al, 1999
C*-CT-CT    63.0      115.60    AA trp
C*-CT-CX    63.0      115.60    AA trp (was C*-CT-CT)
C*-CT-HC    50.0      109.50    AA trp    changed based on NMA nmodes
OS-CT-OS   160.0      101.00    Junmei et al, 1999
OS-CT-CY    50.0      110.00    Junmei et al, 1999
OS-CT-CZ    50.0      110.00    Junmei et al, 1999
OS-CT-N*    50.0      109.50
F -CT-F     77.0      109.10    JCC,13,(1992),963;
F -CT-H1    50.0      109.50    JCC,13,(1992),963;
F -CT-CT    50.0      109.00    
F -CT-H2    50.0      109.50  
Cl-CT-CT    50.0      108.50    (6-31g* opt value)
Cl-CT-H1    50.0      108.50    (6-31g* opt value)  
Br-CT-CT    50.0      108.00    Junmei et al 99 
Br-CT-H1    50.0      106.50    Junmei et al 99 
I -CT-CT    50.0      106.00    Junmei et al,99 
CT-CC-NA    70.0      120.00    AA his
CT-CC-CV    70.0      120.00    AA his
CT-CC-NB    70.0      120.00    AA his
CV-CC-NA    70.0      120.00    AA his
CW-CC-NA    70.0      120.00    AA his
CW-CC-NB    70.0      120.00    AA his
CT-CC-CW    70.0      120.00    AA his
H5-CR-NA    50.0      120.00    AA his
H5-CR-NB    50.0      120.00    AA his
NA-CR-NA    70.0      120.00    AA his
NA-CR-NB    70.0      120.00    AA his
CC-CV-H4    50.0      120.00    AA his
CC-CV-NB    70.0      120.00    AA his
H4-CV-NB    50.0      120.00    AA his
CC-CW-H4    50.0      120.00    AA his
CC-CW-NA    70.0      120.00    AA his
C*-CW-H4    50.0      120.00    AA trp
C*-CW-NA    70.0      108.70    AA trp
H4-CW-NA    50.0      120.00    AA his
CB-C*-CT    70.0      128.60    AA trp
CB-C*-CW    63.0      106.40    changed from 85.0  bsd on C6H6 nmodes; AA trp
CT-C*-CW    70.0      125.00    AA trp
CA-CN-CB    63.0      122.70    changed from 85.0  bsd on C6H6 nmodes; AA trp
CA-CN-NA    70.0      132.80    AA trp
CB-CN-NA    70.0      104.40    AA trp
CT-CY-NY    80.0      180.00    Junmei et al, 1999
CT-CZ-CZ    80.0      180.00    Junmei et al, 1999
CZ-CZ-HZ    50.0      180.00    Junmei et al, 1999
C -N -CT    50.0      121.90    AA general
C -N -CX    50.0      121.90    AA general  (was C-N-CT)
C -N -H     50.0      120.00    AA general, gln, asn,changed based on NMA nmodes
CT-N -H     50.0      118.04    AA general,     changed based on NMA nmodes
CX-N -H     50.0      118.04    AA general,     (was CT-N-H)
CT-N -CT    50.0      118.00    AA pro             (DETAR JACS 99,1232)
CT-N -CX    50.0      118.00    AA pro             (DETAR JACS 99,1232) (was CT-N -CT)
H -N -H     35.0      120.00    ade,cyt,gua,gln,asn     **
C -N*-CM    70.0      121.60
C -N*-CS    70.0      121.60
C -N*-CT    70.0      117.60
C -N*-H     50.0      119.20    changed based on NMA nmodes
CB-N*-CK    70.0      105.40
CB-N*-CP    70.0      105.40
CB-N*-CT    70.0      125.80
CB-N*-H     50.0      125.80    for unmethylated n.a. bases,chngd bsd NMA nmodes
CK-N*-CT    70.0      128.80
CK-N*-H     50.0      128.80    for unmethylated n.a. bases,chngd bsd NMA nmodes
CP-N*-CT    70.0      128.80
CP-N*-H     50.0      128.80    for unmethylated n.a. bases,chngd bsd NMA nmodes
CM-N*-CT    70.0      121.20
CM-N*-H     50.0      121.20    for unmethylated n.a. bases,chngd bsd NMA nmodes
CS-N*-CT    70.0      121.20
CS-N*-H     50.0      121.20    for unmethylated n.a. bases,chngd bsd NMA nmodes
CA-N2-H     50.0      120.00    
CA-N2-CT    50.0      123.20    AA arg
CT-N2-H     50.0      118.40    AA arg
H -N2-H     35.0      120.00    
CT-N3-H     50.0      109.50    AA lys,     changed based on NMA nmodes
CX-N3-H     50.0      109.50    AA lys,     changed based on NMA nmodes (was CT-N3-H )
CT-N3-CT    50.0      109.50    AA pro/nt
CT-N3-CX    50.0      109.50    AA pro/nt (was CT-N3-CT)
H -N3-H     35.0      109.50    AA lys, AA(end)
CT-NT-H     50.0      109.50    neutral amines 
CT-NT-CT    50.0      109.50    neutral amines 
H -NT-H     35.0      109.50    neutral amines 
C -NA-C     70.0      126.40
C -NA-CA    70.0      125.20
C -NA-H     50.0      116.80    changed based on NMA nmodes
CA-NA-H     50.0      118.00    changed based on NMA nmodes
CC-NA-CR    70.0      120.00    AA his
CC-NA-H     50.0      120.00    AA his,    changed based on NMA nmodes
CR-NA-CW    70.0      120.00    AA his
CR-NA-H     50.0      120.00    AA his,    changed based on NMA nmodes
CW-NA-H     50.0      120.00    AA his,    changed based on NMA nmodes
CN-NA-CW    70.0      111.60    AA trp
CN-NA-H     50.0      123.10    AA trp,    changed based on NMA nmodes
CB-NB-CK    70.0      103.80
CB-NB-CP    70.0      103.80
CC-NB-CR    70.0      117.00    AA his
CR-NB-CV    70.0      117.00    AA his
C -NC-CA    70.0      120.50
CA-NC-CB    70.0      112.20
CA-NC-CQ    70.0      118.60
CB-NC-CQ    70.0      111.00
C -OH-HO    50.0      113.00    (not used in tyr anymore)
CA-OH-HO    50.0      113.00    replacement in tyr
CT-OH-HO    55.0      108.50
HO-OH-P     45.0      108.50
C -OS-CT    60.0      117.00    Junmei et al, 1999
CM-OS-CT    60.0      117.00    Junmei et al, 1999
CS-OS-CT    60.0      117.00    Junmei et al, 1999
CT-OS-CT    60.0      109.50
CT-OS-P    100.0      120.50
C -OS-P    100.0      120.50    phosphotyrosine
P -OS-P    100.0      120.50
O2-P -OH    45.0      108.23
O2-P -O2   140.0      119.90
OP-P -OP   140.0      119.90
OP-P -OS   100.0      108.23
O2-P -OS   100.0      108.23
OH-P -OS    45.0      102.60
OS-P -OS    45.0      102.60
CT-S -CT    62.0       98.90    AA met
CT-S -S     68.0      103.70    AA cyx             (SCHERAGA  JPC 79,1428)
CT-SH-HS    43.0       96.00    changed from 44.0 based on methanethiol nmodes
HS-SH-HS    35.0       92.07    AA cys
CB-NB-EP   150.0       126.0    NA
CC-NB-EP   150.0       126.0    his,NA
CK-NB-EP   150.0       126.0    NA
CP-NB-EP   150.0       126.0    NA
CR-NB-EP   150.0       126.0    his,NA
CV-NB-EP   150.0       126.0    his,NA
C -NC-EP   150.0       120.0    NA
CA-NC-EP   150.0       120.0    NA
CB-NC-EP   150.0       120.0    NA
CQ-NC-EP   150.0       120.0    NA
CT-N3-EP   150.0       109.5    in neutral lysine
H -N3-EP   150.0       109.5    in neutral lysine
CT-NT-EP   150.0       109.5
H -NT-EP   150.0       109.5
C -O -EP   150.0       120.0
EP-O -EP   150.0       120.0
C -OH-EP   150.0       120.0
CT-OH-EP   150.0       109.5
HO-OH-EP   150.0       109.5
EP-OH-EP   150.0       109.5
C -OS-EP   150.0       109.5 
CM-OS-EP   150.0       109.5    methyl vinyl ether
CS-OS-EP   150.0       109.5    methyl vinyl ether
CT-OS-EP   150.0       109.5
EP-OS-EP   150.0       109.5
CT-S -EP   150.0        90.0    cys,cyx,met
CT-SH-EP   150.0        90.0    cys,cyx,met
P -OS-EP   150.0       109.5    NA
EP-S -EP   150.0       180.0    cys,cyx,met
EP-SH-EP   150.0       180.0    cys,cyx,met
HS-SH-EP   150.0        90.0    cys  
H1-CI-CT    50.0      109.50    parmbsc0
H1-CI-H1    35.0      109.50    parmbsc0
CI-CT-H1    50.0      109.50    parmbsc0
CI-CT-OS    50.0      109.50    parmbsc0
CI-CT-CT    40.0      109.50    parmbsc0
OS-CI-H1    50.0      109.50   parmbsc0
OS-CI-CT    50.0      109.50   parmbsc0
P -OS-CI   100.0      120.50   parmbsc0
OH-CI-H1    50.0      109.50   parmbsc0
OH-CI-CT    50.0      109.50   parmbsc0
HO-OH-CI    55.0      108.50   parmbsc0
H5-C5-N*    50.0      123.05
H5-C5-NB    50.0      123.05
N*-C5-NB    70.0      113.90
CB-N*-C5    70.0      105.40
C5-N*-CT    70.0      128.80
CB-NB-C5    70.0      103.80
C4-C -NA    70.0      114.10
C4-C -O     80.0      125.30
C4-CA-N2    70.0      120.10
C4-CA-NC    70.0      121.50
C -C4-C4    63.0      120.70    changed from 85.0  bsd on C6H6 nmodes; NA thy
C -C4-CT    70.0      119.70
C -C4-HA    50.0      119.70
C -C4-H4    50.0      119.70
CA-C4-C4    63.0      117.00    changed from 85.0  bsd on C6H6 nmodes; NA cyt
CA-C4-HA    50.0      123.30
CA-C4-H4    50.0      123.30
C4-C4-CT    70.0      119.70
C4-C4-HA    50.0      119.70
C4-C4-H4    50.0      119.70
C4-C4-N*    70.0      121.20
H4-C4-N*    50.0      119.10
H1-CT-C4    50.0      109.50    Junmei et al, 1999 
HC-CT-C4    50.0      109.50    changed based on NMA nmodes
C -N*-C4    70.0      121.60
C4-N*-CT    70.0      121.20
EP-S -S    150.0       96.70    AA cyx (dac, from parm91 LP-S-S)
N -C -2C    70.0      116.60
O -C -2C    80.0      120.40
OH-C -2C    80.0      110.00
CB-C*-2C    70.0      128.60
CW-C*-2C    70.0      125.00
C8-C8-C8    40.0      109.50
C8-C8-CX    40.0      109.50
C8-C8-H1    50.0      109.50
C8-C8-HC    50.0      109.50
C8-C8-HP    50.0      109.50
C8-C8-N2    80.0      111.20
C8-C8-N3    80.0      111.20
CX-C8-HC    50.0      109.50
H1-C8-H1    35.0      109.50
H1-C8-N2    50.0      109.50
HC-C8-HC    35.0      109.50
HP-C8-HP    35.0      109.50
HP-C8-N3    50.0      109.50
CA-CA-2C    70.0      120.00
CV-CC-2C    70.0      120.00
CW-CC-2C    70.0      120.00
NA-CC-2C    70.0      120.00
NB-CC-2C    70.0      120.00
O2-CO-O2    80.0      126.00
O2-CO-2C    70.0      117.00
HC-CT-2C    50.0      109.50
HC-CT-3C    50.0      109.50
C -CX-C8    63.0      111.10
C -CX-2C    63.0      111.10
C -CX-3C    63.0      111.10
C8-CX-H1    50.0      109.50
C8-CX-N     80.0      109.70
C8-CX-N3    80.0      111.20
H1-CX-2C    50.0      109.50
H1-CX-3C    50.0      109.50
HP-CX-C8    50.0      109.50    changed based on NMA nmodes (was CT-CT-HP)
HP-CX-CG    50.0      109.50    changed based on NMA nmodes (was CT-CT-HP)
HP-CX-2C    50.0      109.50    changed based on NMA nmodes (was CT-CT-HP)
HP-CX-3C    50.0      109.50    changed based on NMA nmodes (was CT-CT-HP)
N -CX-2C    80.0      109.70
N -CX-3C    80.0      109.70
N3-CX-2C    80.0      111.20
N3-CX-3C    80.0      111.20
C8-N2-CA    50.0      123.20
C8-N2-H     50.0      118.40
C8-N3-H     50.0      109.50
HO-OH-2C    55.0      108.50
HO-OH-3C    55.0      108.50
CT-S -2C    62.0       98.90
2C-S -S     68.0      103.70
HS-SH-2C    43.0       96.00
C -2C-CX    63.0      111.10
C -2C-HC    50.0      109.50
C -2C-2C    63.0      111.10
C*-2C-CX    63.0      115.60
C*-2C-HC    50.0      109.50
CA-2C-CX    63.0      114.00
CA-2C-HC    50.0      109.50
CC-2C-CX    63.0      113.10
CC-2C-HC    50.0      109.50
CO-2C-CX    63.0      111.10
CO-2C-HC    50.0      109.50
CO-2C-2C    63.0      111.10
CT-2C-HC    50.0      109.50
CT-2C-3C    40.0      109.50
CX-2C-H1    50.0      109.50
CX-2C-HC    50.0      109.50
CX-2C-OH    50.0      109.50
CX-2C-S     50.0      114.70
CX-2C-SH    50.0      108.60
CX-2C-2C    40.0      109.50
CX-2C-3C    40.0      109.50
H1-2C-H1    35.0      109.50
H1-2C-OH    50.0      109.50
H1-2C-S     50.0      109.50
H1-2C-SH    50.0      109.50
H1-2C-2C    50.0      109.50
HC-2C-HC    35.0      109.50
HC-2C-2C    50.0      109.50
HC-2C-3C    50.0      109.50
S -2C-2C    50.0      114.70
CT-3C-CT    40.0      109.50
CT-3C-CX    40.0      109.50
CT-3C-H1    50.0      109.50
CT-3C-HC    50.0      109.50
CT-3C-OH    50.0      109.50
CT-3C-2C    40.0      109.50
CX-3C-H1    50.0      109.50
CX-3C-HC    50.0      109.50
CX-3C-OH    50.0      109.50
CX-3C-2C    40.0      109.50
H1-3C-OH    50.0      109.50
HC-3C-2C    50.0      109.50

X -C -C -X    4   14.50        180.0             2.         Junmei et al, 1999
X -C -CA-X    4   14.50        180.0             2.         intrpol.bsd.on C6H6
X -C -CB-X    4   12.00        180.0             2.         intrpol.bsd.on C6H6
X -C -CM-X    4    8.70        180.0             2.         intrpol.bsd.on C6H6
X -C -CS-X    4    8.70        180.0             2.         intrpol.bsd.on C6H6
X -C -CT-X    6    0.000000      0.00000         2.0        JCC,7,(1986),230
X -C -CX-X    6    0.000000      0.00000         2.0        JCC,7,(1986),230 (was X -C -CT-X )
X -C -N -X    4   10.00        180.0             2.         AA,NMA
X -C -N*-X    4    5.80        180.0             2.         JCC,7,(1986),230
X -C -NA-X    4    5.40        180.0             2.         JCC,7,(1986),230
X -C -NC-X    2    8.00        180.0             2.         JCC,7,(1986),230
X -C -O -X    4    0.000000    180.00000         2.0        Junmei et al, 1999
X -C -OH-X    2    0.000000    180.00000         2.0        Junmei et al, 1999
X -C -OS-X    2    0.000000    180.00000         2.0        Junmei et al, 1999
X -CA-CA-X    4   14.50        180.0             2.         intrpol.bsd.on C6H6
X -CA-CB-X    4   14.00        180.0             2.         intrpol.bsd.on C6H6
X -CA-CM-X    4   10.20        180.0             2.         intrpol.bsd.on C6H6
X -CA-CS-X    4   10.20        180.0             2.         intrpol.bsd.on C6H6
X -CA-CN-X    4   14.50        180.0             2.         reinterpolated 93'
X -CA-CT-X    6    0.000000      0.00000         2.0        JCC,7,(1986),230
X -CA-N2-X    4    9.60        180.0             2.         reinterpolated 93'
X -CA-NA-X    4    6.00        180.0             2.         JCC,7,(1986),230
X -CA-NC-X    2    9.60        180.0             2.         JCC,7,(1986),230
X -CA-OH-X    2    0.000000    180.00000         2.0        Junmei et al, 99
X -CB-CB-X    4   21.80        180.0             2.         intrpol.bsd.on C6H6
X -CB-CN-X    4   12.00        180.0             2.         reinterpolated 93'
X -CB-N*-X    4    6.60        180.0             2.         JCC,7,(1986),230
X -CB-NB-X    2    5.10        180.0             2.         JCC,7,(1986),230
X -CB-NC-X    2    8.30        180.0             2.         JCC,7,(1986),230
X -CC-CT-X    6    0.000000      0.00000         2.0        JCC,7,(1986),230
X -CC-CV-X    4   20.60        180.0             2.         intrpol.bsd.on C6H6
X -CC-CW-X    4   21.50        180.0             2.         intrpol.bsd.on C6H6
X -CC-NA-X    4    5.60        180.0             2.         JCC,7,(1986),230
X -CC-NB-X    2    4.80        180.0             2.         JCC,7,(1986),230
X -CD-CD-X    4    4.00        180.0             2.         Junmei et al, 1999
X -CD-CT-X    6    0.000000      0.00000         2.0        Junmei et al, 1999
X -CD-CM-X    4   26.60        180.0             2.         Junmei et al, 1999
X -CD-CS-X    4   26.60        180.0             2.         Junmei et al, 1999
X -CK-N*-X    4    6.80        180.0             2.         JCC,7,(1986),230
X -CK-NB-X    2   20.00        180.0             2.         JCC,7,(1986),230
X -CP-N*-X    4    6.80        180.0             2.         JCC,7,(1986),230
X -CP-NB-X    2   20.00        180.0             2.         JCC,7,(1986),230
X -CM-CM-X    4   26.60        180.0             2.         intrpol.bsd.on C6H6
X -CM-CT-X    6    0.000000      0.00000         3.0        JCC,7,(1986),230
X -CM-N*-X    4    7.40        180.0             2.         JCC,7,(1986),230
X -CM-OS-X    2    0.000000    180.00000         2.0        Junmei et al, 1999
X -CS-CS-X    4   26.60        180.0             2.         intrpol.bsd.on C6H6
X -CS-CT-X    6    0.000000      0.00000         3.0        JCC,7,(1986),230
X -CS-N*-X    4    7.40        180.0             2.         JCC,7,(1986),230
X -CS-OS-X    2    0.000000    180.00000         2.0        Junmei et al, 1999
X -CN-NA-X    4    6.10        180.0             2.         reinterpolated 93'
X -CQ-NC-X    2   13.60        180.0             2.         JCC,7,(1986),230
X -CT-CT-X    9    0.000000      0.00000         3.0        JCC,7,(1986),230
X -CT-CX-X    9    0.000000      0.00000         3.0        JCC,7,(1986),230 (was X -CT-CT-X )
X -CT-CY-X    3    0.000000      0.00000         1.0        Junmei et al, 1999
X -CT-CZ-X    3    0.000000      0.00000         1.0        Junmei et al, 1999
X -CT-N -X    6    0.000000      0.00000         2.0        JCC,7,(1986),230
X -CX-N -X    6    0.000000      0.00000         2.0        JCC,7,(1986),230 (was X -CT-N -X )
X -CT-N*-X    6    0.000000      0.00000         2.0        JCC,7,(1986),230
X -CT-N2-X    6    0.000000      0.00000         3.0        JCC,7,(1986),230
X -CT-NT-X    6    0.000000      0.00000         3.0        Junmei et al, 1999
X -CT-N3-X    9    0.000000      0.00000         3.0        JCC,7,(1986),230
X -CX-N3-X    9    0.000000      0.00000         3.0        JCC,7,(1986),230 (was X -CT-N3-X )
X -CT-OH-X    3    0.000000      0.00000         3.0        JCC,7,(1986),230
X -CT-OS-X    3    0.000000      0.00000         3.0        JCC,7,(1986),230
X -CT-S -X    3    0.000000      0.00000         3.0        JCC,7,(1986),230
X -CT-SH-X    3    0.000000      0.00000         3.0        JCC,7,(1986),230
X -C*-CB-X    4    6.70        180.0             2.         intrpol.bsd.onC6H6aa
X -C*-CT-X    6    0.000000      0.00000         2.0        JCC,7,(1986),230
X -C*-CW-X    4   26.10        180.0             2.         intrpol.bsd.on C6H6
X -CR-NA-X    4    9.30        180.0             2.         JCC,7,(1986),230
X -CR-NB-X    2   10.00        180.0             2.         JCC,7,(1986),230
X -CV-NB-X    2    4.80        180.0             2.         JCC,7,(1986),230
X -CW-NA-X    4    6.00        180.0             2.         JCC,7,(1986),230
X -OH-P -X    3    0.000000      0.00000         3.0        JCC,7,(1986),230
X -OS-P -X    3    0.000000      0.00000         3.0        JCC,7,(1986),230
X -CI-OS-X    3    0.000000      0.00000         3.0
X -CI-OH-X    3    0.000000      0.00000         3.0
X -CI-CT-X    9    0.000000      0.00000         3.0
X -C5-N*-X    4    6.80        180.0             2.         JCC,7,(1986),230
X -C5-NB-X    2   20.00        180.0             2.         JCC,7,(1986),230
X -C -C4-X    4    8.70        180.0             2.         intrpol.bsd.on C6H6
X -CA-C4-X    4   10.20        180.0             2.         intrpol.bsd.on C6H6
X -C4-C4-X    4   26.60        180.0             2.         intrpol.bsd.on C6H6
X -C4-CT-X    6    0.000000      0.00000         3.0        JCC,7,(1986),230
X -C4-N*-X    4    7.40        180.0             2.         JCC,7,(1986),230
CT-OS-CT-CI   1    0.000000      0.00000        -3.0
CT-OS-CT-CI   1    0.000000    180.00000         2.0
H1-CI-CT-OS   1    0.000000      0.00000         1.0
H1-CI-CT-OH   1    0.000000      0.00000         1.0
H1-CT-CI-OS   1    0.000000      0.00000         1.0
H1-CT-CI-OH   1    0.000000      0.00000         1.0
CI-CT-CT-CT   1    0.000000      0.00000        -3.0
CI-CT-CT-CT   1    0.000000    180.00000        -2.0
CI-CT-CT-CT   1    0.000000    180.00000         1.0
OP-P -OS-CA   1    0.000000    180.00000         1.0        phosphotyrosine
CC-NA-P -OP   1    0.000000      0.00000         3.0        phosphohistidine
CR-NA-P -OP   1    0.000000      0.00000         3.0        phosphohistidine
OS-P -OS-CI   1    0.000000     31.79508         8.0        alfa
OS-P -OS-CI   1    0.000000    351.95959        60.0        alfa
OS-P -OS-CI   1    0.000000    357.24747        48.0        alfa
OH-P -OS-CI   1    0.000000     31.79508         8.0        alfa
OH-P -OS-CI   1    0.000000    351.95959        60.0        alfa
OH-P -OS-CI   1    0.000000    357.24747        48.0        alfa
CT-CT-CI-OS   1    0.000000    190.97653        53.0        gamma
CT-CT-CI-OS   1    0.000000    295.63278        79.0        gamma
CT-CT-CI-OS   1    0.000000    348.09534        35.0        gamma
CT-CT-CI-OH   1    0.000000    190.97653        53.0        gamma
CT-CT-CI-OH   1    0.000000    295.63278        79.0        gamma
CT-CT-CI-OH   1    0.000000    348.09534        35.0        gamma
HC-CT-C4-C4   1    0.000000    180.00000        -3.0        Junmei et al, 1999
HC-CT-C4-C4   1    0.000000      0.00000         1.0        Junmei et al, 1999
C4-C4-C -O    1    2.175       180.0            -2.         Junmei et al, 1999
C4-C4-C -O    1    0.30          0.0             3.         Junmei et al, 1999
OS-CT-N*-C5   1    0.000000     68.79020         2.0        ol3 chi ade
OS-CT-N*-C5   1    0.000000     15.63600         0.0        ol3 chi ade
OS-CT-N*-C5   1    0.000000    171.57870         7.0        ol3 chi ade
OS-CT-N*-C5   1    0.000000     19.09210         1.0        ol3 chi ade
OS-CT-N*-CP   1    0.000000     74.75580         8.0        ol3 chi gua
OS-CT-N*-CP   1    0.000000      6.22860         6.0        ol3 chi gua
OS-CT-N*-CP   1    0.000000    168.65030         3.0        ol3 chi gua
OS-CT-N*-CP   1    0.000000      3.97460         6.0        ol3 chi gua
OS-CT-N*-C4   1    0.000000    146.98920         2.0        ol3 chi cyt
OS-CT-N*-C4   1    0.000000     16.47660         6.0        ol3 chi cyt
OS-CT-N*-C4   1    0.000000    185.87740         4.0        ol3 chi cyt
OS-CT-N*-C4   1    0.000000     32.15900         0.0        ol3 chi cyt
OS-CT-N*-CS   1    0.000000    149.85831         3.0        ol3 chi ura
OS-CT-N*-CS   1    0.000000     16.76480         8.0        ol3 chi ura
OS-CT-N*-CS   1    0.000000    179.34740         4.0        ol3 chi ura
OS-CT-N*-CS   1    0.000000     16.00160         6.0        ol3 chi ura
C -N -CX-C    1    0.000000      0.00000        -4.0 SCEE=1.18 SCNB=1.0        four amplitudes and
C -N -CX-C    1    0.000000      0.00000        -3.0 SCEE=1.18 SCNB=1.0        phases for phi
C -N -CX-C    1    0.000000      0.00000        -2.0 SCEE=1.18 SCNB=1.0
C -N -CX-C    1    0.000000      0.00000         1.0 SCEE=1.18 SCNB=1.0
N -CX-C -N    1    0.000000      0.00000        -4.0 SCEE=1.18 SCNB=1.0        four amplitudes and
N -CX-C -N    1    0.000000    180.00000        -3.0 SCEE=1.18 SCNB=1.0        phases for psi
N -CX-C -N    1    0.000000    180.00000        -2.0 SCEE=1.18 SCNB=1.0
N -CX-C -N    1    0.000000    180.00000         1.0 SCEE=1.18 SCNB=1.0
CT-CT-N -C    1    0.000000      0.00000        -4.0        four amplitudes and
CT-CT-N -C    1    0.000000      0.00000        -3.0        phases for phi'
CT-CT-N -C    1    0.000000      0.00000        -2.0
CT-CT-N -C    1    0.000000      0.00000         1.0
CT-CX-N -C    1    0.000000      0.00000        -4.0        four amplitudes and
CT-CX-N -C    1    0.000000      0.00000        -3.0        phases for phi'
CT-CX-N -C    1    0.000000      0.00000        -2.0
CT-CX-N -C    1    0.000000      0.00000         1.0
CT-CT-C -N    1    0.000000      0.00000        -4.0        four amplitudes and
CT-CT-C -N    1    0.000000      0.00000        -3.0        phases for psi'
CT-CT-C -N    1    0.000000      0.00000        -2.0
CT-CT-C -N    1    0.000000      0.00000         1.0
CT-CX-C -N    1    0.000000      0.00000        -4.0        four amplitudes and
CT-CX-C -N    1    0.000000      0.00000        -3.0        phases for psi'
CT-CX-C -N    1    0.000000      0.00000        -2.0
CT-CX-C -N    1    0.000000      0.00000         1.0
CX-CT-C -N    1    0.000000      0.00000        -4.0        four amplitudes and
CX-CT-C -N    1    0.000000      0.00000        -3.0        phases for psi'
CX-CT-C -N    1    0.000000      0.00000        -2.0
CX-CT-C -N    1    0.000000      0.00000         1.0
H -N -C -O    1    2.50        180.0            -2.         JCC,7,(1986),230
H -N -C -O    1    2.00          0.0             1.         J.C.cistrans-NMA DE
CT-S -S -CT   1    0.000000      0.00000        -2.0        JCC,7,(1986),230
CT-S -S -CT   1    0.000000      0.00000         3.0        JCC,7,(1986),230
OH-P -OS-CT   1    0.000000      0.00000        -3.0        JCC,7,(1986),230
OH-P -OS-CT   1    0.000000      0.00000         2.0        gg&gt ene.631g*/mp2
OS-P -OS-CT   1    0.000000      0.00000        -3.0        JCC,7,(1986),230
OS-P -OS-CT   1    0.000000      0.00000         2.0        gg&gt ene.631g*/mp2
H1-CT-C -O    1    0.000000      0.00000        -1.0        Junmei et al, 1999
H1-CT-C -O    1    0.000000      0.00000        -2.0        Explicit of wild card X-C-CT-X
H1-CT-C -O    1    0.000000    180.00000         3.0        Junmei et al, 1999
H1-CX-C -O    1    0.000000      0.00000        -1.0        Junmei et al, 1999 (was H1-CT-C -O )
H1-CX-C -O    1    0.000000      0.00000        -2.0        Explicit of wild card X-C-CT-X
H1-CX-C -O    1    0.000000    180.00000         3.0        Junmei et al, 1999 (was H1-CT-C -O )
HC-CT-C -O    1    0.000000      0.00000        -1.0        Junmei et al, 1999
HC-CT-C -O    1    0.000000      0.00000        -2.0        Explicit of wild card X-C-CT-X
HC-CT-C -O    1    0.000000    180.00000         3.0        Junmei et al, 1999
HC-CT-CT-HC   1    0.000000      0.00000         3.0        Junmei et al, 1999
HC-CT-CT-CT   1    0.000000      0.00000         3.0        Junmei et al, 1999
HC-CT-CT-CX   1    0.000000      0.00000         3.0        Junmei et al, 1999 (was HC-CT-CT-CT)
HC-CT-CM-CM   1    0.000000    180.00000        -3.0        Junmei et al, 1999
HC-CT-CM-CM   1    0.000000      0.00000         1.0        Junmei et al, 1999
HC-CT-CS-CS   1    0.000000    180.00000        -3.0        Junmei et al, 1999
HC-CT-CS-CS   1    0.000000      0.00000         1.0        Junmei et al, 1999
HO-OH-CT-CT   1    0.000000      0.00000        -3.0        Junmei et al, 1999
HO-OH-CT-CT   1    0.000000      0.00000         1.0        Junmei et al, 1999
HO-OH-CT-CX   1    0.000000      0.00000        -3.0        Junmei et al, 1999 (was HO-OH-CT-CT)
HO-OH-CT-CX   1    0.000000      0.00000         1.0        Junmei et al, 1999 (was HO-OH-CT-CT)
HO-OH-C -O    1    0.000000    180.00000        -2.0        Junmei et al, 1999
HO-OH-C -O    1    0.000000      0.00000         1.0        Junmei et al, 1999
CM-CM-C -O    1    2.175       180.0            -2.         Junmei et al, 1999
CM-CM-C -O    1    0.30          0.0             3.         Junmei et al, 1999
CT-CM-CM-CT   1    6.65        180.0            -2.         Junmei et al, 1999
CT-CM-CM-CT   1    1.90        180.0             1.         Junmei et al, 1999
CS-CS-C -O    1    2.175       180.0            -2.         Junmei et al, 1999
CS-CS-C -O    1    0.30          0.0             3.         Junmei et al, 1999
CT-CS-CS-CT   1    6.65        180.0            -2.         Junmei et al, 1999
CT-CS-CS-CT   1    1.90        180.0             1.         Junmei et al, 1999
CT-CT-CT-CT   1    0.000000      0.00000        -3.0        Junmei et al, 1999
CT-CT-CT-CT   1    0.000000    180.00000        -2.0        Junmei et al, 1999
CT-CT-CT-CT   1    0.000000    180.00000         1.0        Junmei et al, 1999
CX-CT-CT-CT   1    0.000000      0.00000        -3.0        Junmei et al, 1999 (was CT-CT-CT-CT)
CX-CT-CT-CT   1    0.000000    180.00000        -2.0        Junmei et al, 1999 (was CT-CT-CT-CT)
CX-CT-CT-CT   1    0.000000    180.00000         1.0        Junmei et al, 1999 (was CT-CT-CT-CT)
CT-CT-NT-CT   1    0.000000      0.00000        -3.0        Junmei et al, 1999
CT-CT-NT-CT   1    0.000000    180.00000         2.0        Junmei et al, 1999
CT-CT-OS-CT   1    0.000000      0.00000        -3.0
CT-CT-OS-CT   1    0.000000    180.00000         2.0
CT-CT-OS-C    1    0.000000      0.00000        -3.0        Junmei et al, 1999
CT-CT-OS-C    1    0.000000    180.00000         1.0        Junmei et al, 1999
CT-OS-CT-OS   1    0.000000      0.00000        -3.0        Junmei et al, 1999
CT-OS-CT-OS   1    0.000000    180.00000        -2.0        Junmei et al, 1999
CT-OS-CT-OS   1    0.000000    180.00000         1.0        Junmei et al, 1999
CT-OS-CT-N*   1    0.000000      0.00000        -3.0        parm98.dat, TC,PC,PAK
CT-OS-CT-N*   1    0.000000      0.00000         2.0        Piotr et al.
CT-CZ-CZ-HZ   1    0.00          0.0             1.         Junmei et al, 1999
O -C -OS-CT   1    0.000000    180.00000        -2.0        Junmei et al, 1999
O -C -OS-CT   1    0.000000    180.00000         1.0        Junmei et al, 1999
OS-CT-N*-CK   1    0.000000      0.00000        -2.0        parm98, TC,PC,PAK
OS-CT-N*-CK   1    0.000000      0.00000         1.0        parm98, TC,PC,PAK
OS-CT-N*-CM   1    0.000000      0.00000        -2.0        parm98, TC,PC,PAK
OS-CT-N*-CM   1    0.000000      0.00000         1.0        parm98, TC,PC,PAK
OS-CT-CT-OS   1    0.000000      0.00000        -3.0        parm98, TC,PC,PAK
OS-CT-CT-OS   1    0.000000      0.00000         2.0        Piotr et al.     
OS-CT-CT-OH   1    0.000000      0.00000        -3.0        parm98, TC,PC,PAK
OS-CT-CT-OH   1    0.000000      0.00000         2.0        parm98, TC,PC,PAK
OH-CT-CT-OH   1    0.000000      0.00000        -3.0        parm98, TC,PC,PAK
OH-CT-CT-OH   1    0.000000      0.00000         2.0        parm98, TC,PC,PAK 
F -CT-CT-F    1    0.000000      0.00000        -3.0        JCC,7,(1986),230
F -CT-CT-F    1    0.000000    180.00000         1.0        Junmei et al, 1999
Cl-CT-CT-Cl   1    0.000000      0.00000        -3.0        JCC,7,(1986),230
Cl-CT-CT-Cl   1    0.000000    180.00000         1.0        Junmei et al, 1999
Br-CT-CT-Br   1    0.000000      0.00000        -3.0        JCC,7,(1986),230
Br-CT-CT-Br   1    0.000000    180.00000         1.0        Junmei et al, 1999
H1-CT-CT-OS   1    0.000000      0.00000        -3.0        JCC,7,(1986),230
H1-CT-CT-OS   1    0.000000      0.00000         1.0        Junmei et al, 1999
H1-CT-CT-OH   1    0.000000      0.00000        -3.0        JCC,7,(1986),230
H1-CT-CT-OH   1    0.000000      0.00000         1.0        Junmei et al, 1999
H1-CX-CT-OH   1    0.000000      0.00000        -3.0        JCC,7,(1986),230 (was H1-CT-CT-OH)
H1-CX-CT-OH   1    0.000000      0.00000         1.0        Junmei et al, 1999 (was H1-CT-CT-OH)
H1-CT-CT-F    1    0.000000      0.00000        -3.0        JCC,7,(1986),230
H1-CT-CT-F    1    0.000000      0.00000         1.0        Junmei et al, 1999
H1-CT-CT-Cl   1    0.000000      0.00000        -3.0        JCC,7,(1986),230
H1-CT-CT-Cl   1    0.000000      0.00000         1.0        Junmei et al, 1999
H1-CT-CT-Br   1    0.000000      0.00000        -3.0        JCC,7,(1986),230
H1-CT-CT-Br   1    0.000000      0.00000         1.0        Junmei et al, 1999
HC-CT-CT-OS   1    0.000000      0.00000        -3.0        JCC,7,(1986),230
HC-CT-CT-OS   1    0.000000      0.00000         1.0        Junmei et al, 1999
HC-CT-CT-OH   1    0.000000      0.00000        -3.0        JCC,7,(1986),230
HC-CT-CT-OH   1    0.000000      0.00000         1.0        Junmei et al, 1999
HC-CT-CT-F    1    0.000000      0.00000        -3.0        JCC,7,(1986),230
HC-CT-CT-F    1    0.000000      0.00000         1.0        Junmei et al, 1999
HC-CT-CT-Cl   1    0.000000      0.00000        -3.0        JCC,7,(1986),230
HC-CT-CT-Cl   1    0.000000      0.00000         1.0        Junmei et al, 1999
HC-CT-CT-Br   1    0.000000      0.00000        -3.0        JCC,7,(1986),230
HC-CT-CT-Br   1    0.000000      0.00000         1.0        Junmei et al, 1999
H1-CT-NT-EP   1    0.000000      0.00000         3.000
CT-CT-NT-EP   1    0.000000      0.00000         3.000
CT-C -N -EP   1    0.000       180.000           2.000
O -C -N -EP   1    0.000       180.000           2.000
H1-CT-OH-EP   1    0.000000      0.00000         3.000
CT-CT-OH-EP   1    0.000000      0.00000         3.000
H1-CT-OS-EP   1    0.000000      0.00000         3.000
H2-CT-OS-EP   1    0.000000      0.00000         3.000
CT-CT-OS-EP   1    0.000000      0.00000         3.000
CM-CM-OS-EP   1    0.000000    180.00000         2.000
HA-CM-OS-EP   1    0.000000    180.00000         2.000
H4-CM-OS-EP   1    0.000000    180.00000         2.000
CS-CS-OS-EP   1    0.000000    180.00000         2.000
HA-CS-OS-EP   1    0.000000    180.00000         2.000
H4-CS-OS-EP   1    0.000000    180.00000         2.000
N -CT-CT-OH   1    0.000000      0.00000        -1.0        HYP
N -CT-CT-OH   1    0.000000      0.00000        -2.0        HYP  (JCC 26:1612,2005)
N -CT-CT-OH   1    0.000000      0.00000        -3.0        HYP
N -CT-CT-OH   1    0.000000      0.00000         4.0        HYP
EP-S -S -CT   1    0.000000      0.00000         3.0        cyx (dac)
EP-S -S -EP   1    0.000000      0.00000         3.0        cyx (dac)
C8-CX-N -C    1    0.000000      0.00000        -4.0   phi'
C8-CX-N -C    1    0.000000      0.00000        -3.0
C8-CX-N -C    1    0.000000      0.00000        -2.0
C8-CX-N -C    1    0.000000      0.00000         1.0
CT-CX-N -C    1    0.000000      0.00000        -4.0
CT-CX-N -C    1    0.000000      0.00000        -3.0
CT-CX-N -C    1    0.000000      0.00000        -2.0
CT-CX-N -C    1    0.000000      0.00000         1.0
2C-CX-N -C    1    0.000000      0.00000        -4.0
2C-CX-N -C    1    0.000000      0.00000        -3.0
2C-CX-N -C    1    0.000000      0.00000        -2.0
2C-CX-N -C    1    0.000000      0.00000         1.0
3C-CX-N -C    1    0.000000      0.00000        -4.0
3C-CX-N -C    1    0.000000      0.00000        -3.0
3C-CX-N -C    1    0.000000      0.00000        -2.0
3C-CX-N -C    1    0.000000      0.00000         1.0
N -C -CX-C8   1    0.000000      0.00000        -4.0   psi'
N -C -CX-C8   1    0.000000      0.00000        -3.0
N -C -CX-C8   1    0.000000      0.00000        -2.0
N -C -CX-C8   1    0.000000      0.00000         1.0
N -C -CX-CT   1    0.000000      0.00000        -4.0
N -C -CX-CT   1    0.000000      0.00000        -3.0
N -C -CX-CT   1    0.000000      0.00000        -2.0
N -C -CX-CT   1    0.000000      0.00000         1.0
N -C -CX-2C   1    0.000000      0.00000        -4.0
N -C -CX-2C   1    0.000000      0.00000        -3.0
N -C -CX-2C   1    0.000000      0.00000        -2.0
N -C -CX-2C   1    0.000000      0.00000         1.0
N -C -CX-3C   1    0.000000      0.00000        -4.0
N -C -CX-3C   1    0.000000      0.00000        -3.0
N -C -CX-3C   1    0.000000      0.00000        -2.0
N -C -CX-3C   1    0.000000      0.00000         1.0
N -C -2C-HC   1    0.000000      0.00000         2.0   JCC,7,(1986),230 (X -C -CT-X )
O -C -2C-HC   1    0.000000    180.00000        -3.0   Junmei et al, 1999 (HC-CT-C -O )
O -C -2C-HC   1    0.000000      0.00000        -2.0
O -C -2C-HC   1    0.000000      0.00000         1.0
OH-C -2C-HC   1    0.000000      0.00000         2.0
CB-C*-2C-HC   1    0.000000      0.00000         2.0   JCC,7,(1986),230 (X -C*-CT-X )
CW-C*-2C-HC   1    0.000000      0.00000         2.0
X -C8-C8-X    9    0.000000      0.00000         3.0   JCC,7,(1986),230 (X -CT-CT-X )
C8-C8-C8-HC   1    0.000000      0.00000         3.0   Junmei et al, 1999 (was HC-CT-CT-CT)
CX-C8-C8-HC   1    0.000000      0.00000         3.0
HC-C8-C8-HC   1    0.000000      0.00000         3.0   Junmei et al, 1999 (HC-CT-CT-HC)
X -C8-CX-X    9    0.000000      0.00000         3.0
X -C8-N2-X    6    0.000000      0.00000         3.0   JCC,7,(1986),230 (X -CT-N2-X )
X -C8-N3-X    9    0.000000      0.00000         3.0   JCC,7,(1986),230 (was X -CT-N3-X )
X -CA-2C-X    1    0.000000      0.00000         2.0   JCC,7,(1986),230 (was X -CA-CT-X )
2C-CC-CV-H4   1    5.150       180.0             2.
2C-CC-CV-NB   1    5.150       180.0             2.
2C-CC-CW-H4   1    5.375       180.0             2.
2C-CC-CW-NA   1    5.375       180.0             2.
2C-CC-NA-CR   1    1.400       180.0             2.
2C-CC-NA-H    1    1.400       180.0             2.
2C-CC-NB-CR   1    2.400       180.0             2.
CV-CC-2C-HC   1    0.000000      0.00000         2.0
CW-CC-2C-HC   1    0.000000      0.00000         2.0
NA-CC-2C-HC   1    0.000000      0.00000         2.0
NB-CC-2C-HC   1    0.000000      0.00000         2.0
O2-CO-2C-HC   1    0.000000      0.00000         2.0
H1-CT-S -2C   3    0.000000      0.00000         3.0
HC-CT-2C-HC   1    0.000000      0.00000         3.0
HC-CT-2C-3C   1    0.000000      0.00000         3.0
HC-CT-3C-CT   1    0.000000      0.00000         3.0
HC-CT-3C-CX   1    0.000000      0.00000         3.0
HC-CT-3C-H1   9    0.000000      0.00000         3.0
HC-CT-3C-HC   1    0.000000      0.00000         3.0
HC-CT-3C-OH   1    0.000000      0.00000        -3.0
HC-CT-3C-OH   1    0.000000      0.00000         1.0
HC-CT-3C-2C   1    0.000000      0.00000         3.0
X -CX-2C-X    9    0.000000      0.00000         3.0
H1-CX-2C-OH   1    0.000000      0.00000        -3.0
H1-CX-2C-OH   1    0.000000      0.00000         1.0
X -CX-3C-X    9    0.000000      0.00000         3.0
H1-CX-3C-OH   1    0.000000      0.00000        -3.0
H1-CX-3C-OH   1    0.000000      0.00000         1.0
HO-OH-2C-H1   3    0.000000      0.00000         3.0        JCC,7,(1986),230
HO-OH-3C-H1   3    0.000000      0.00000         3.0
EP-S -S -2C   1    0.000000      0.00000         3.0   cyx (dac)
X -S -2C-X    3    0.000000      0.00000         3.0   JCC,7,(1986),230 (X -CT-S -X )
X -SH-2C-X    3    0.000000      0.00000         3.0   JCC,7,(1986),230 (X -CT-SH-X )
X -2C-2C-X    9    0.000000      0.00000         3.0
CX-2C-2C-HC   1    0.000000      0.00000         3.0   Junmei et al, 1999
HC-2C-2C-HC   1    0.000000      0.00000         3.0   Junmei et al, 1999
CT-2C-3C-HC   1    0.000000      0.00000         3.0   Junmei et al, 1999
CX-2C-3C-HC   1    0.000000      0.00000         3.0
HC-2C-3C-CT   1    0.000000      0.00000         3.0
HC-2C-3C-CX   1    0.000000      0.00000         3.0
HC-2C-3C-HC   1    0.000000      0.00000         3.0
C -CX-C8-C8   1    0.000000      0.00000        -4.0   Arg Lys
C -CX-C8-C8   1    0.000000    180.00000        -3.0
C -CX-C8-C8   1    0.000000    180.00000        -2.0
C -CX-C8-C8   1    0.000000    180.00000         1.0
N -CX-C8-C8   1    0.000000      0.00000        -4.0
N -CX-C8-C8   1    0.000000      0.00000        -3.0
N -CX-C8-C8   1    0.000000    180.00000        -2.0
N -CX-C8-C8   1    0.000000    180.00000         1.0
N3-CX-C8-C8   1    0.000000      0.00000        -4.0
N3-CX-C8-C8   1    0.000000      0.00000        -3.0
N3-CX-C8-C8   1    0.000000    180.00000        -2.0
N3-CX-C8-C8   1    0.000000    180.00000         1.0
CX-C8-C8-C8   1    0.000000     12.20000        -4.0
CX-C8-C8-C8   1    0.000000     -6.90000        -3.0
CX-C8-C8-C8   1    0.000000    174.20000        -2.0
CX-C8-C8-C8   1    0.000000   -178.89999         1.0
C8-C8-C8-N2   1    0.000000     83.40000        -4.0
C8-C8-C8-N2   1    0.000000     -0.00000        -3.0
C8-C8-C8-N2   1    0.000000    145.10001        -2.0
C8-C8-C8-N2   1    0.000000   -135.60001         1.0
C8-C8-N2-H    1    0.000000      0.00000        -4.0
C8-C8-N2-H    1    0.000000    180.00000        -3.0
C8-C8-N2-H    1    0.000000      0.00000        -2.0
C8-C8-N2-H    1    0.000000    180.00000         1.0
C8-C8-N2-CA   1    0.000000    180.00000        -4.0
C8-C8-N2-CA   1    0.000000    180.00000        -3.0
C8-C8-N2-CA   1    0.000000    180.00000        -2.0
C8-C8-N2-CA   1    0.000000    180.00000         1.0
C8-N2-CA-N2   1    0.000         0.0            -4.
C8-N2-CA-N2   1    2.400       180.0             2.
H -N2-CA-N2   1    0.000         0.0            -4.
H -N2-CA-N2   1    2.400       180.0             2.
C8-C8-C8-C8   1    0.000000      4.60000        -4.0
C8-C8-C8-C8   1    0.000000     -1.60000        -3.0
C8-C8-C8-C8   1    0.000000    179.70000        -2.0
C8-C8-C8-C8   1    0.000000   -179.80000         1.0
C8-C8-C8-N3   1    0.000000    -16.80000        -4.0
C8-C8-C8-N3   1    0.000000     -4.60000        -3.0
C8-C8-C8-N3   1    0.000000     15.50000        -2.0
C8-C8-C8-N3   1    0.000000    174.00000         1.0
C8-C8-N3-H    9    0.000000      0.00000         3.0
C -CX-CT-CC   1    0.000000      0.00000        -4.0   His
C -CX-CT-CC   1    0.000000    180.00000        -3.0
C -CX-CT-CC   1    0.000000      0.00000        -2.0
C -CX-CT-CC   1    0.000000    180.00000         1.0
N -CX-CT-CC   1    0.000000      0.00000        -4.0
N -CX-CT-CC   1    0.000000      0.00000        -3.0
N -CX-CT-CC   1    0.000000      0.00000        -2.0
N -CX-CT-CC   1    0.000000    180.00000         1.0
N3-CX-CT-CC   1    0.000000      0.00000        -4.0
N3-CX-CT-CC   1    0.000000      0.00000        -3.0
N3-CX-CT-CC   1    0.000000      0.00000        -2.0
N3-CX-CT-CC   1    0.000000    180.00000         1.0
CX-CT-CC-NA   1    0.000000      0.00000        -4.0
CX-CT-CC-NA   1    0.000000      0.00000        -3.0
CX-CT-CC-NA   1    0.000000      0.00000        -2.0
CX-CT-CC-NA   1    0.000000      0.00000         1.0
CX-CT-CC-CV   1    0.000000      0.00000        -4.0
CX-CT-CC-CV   1    0.000000    180.00000        -3.0
CX-CT-CC-CV   1    0.000000    180.00000        -2.0
CX-CT-CC-CV   1    0.000000      0.00000         1.0
CX-CT-CC-NB   1    0.000000    180.00000        -4.0
CX-CT-CC-NB   1    0.000000      0.00000        -3.0
CX-CT-CC-NB   1    0.000000      0.00000        -2.0
CX-CT-CC-NB   1    0.000000      0.00000         1.0
CX-CT-CC-CW   1    0.000000      0.00000        -4.0
CX-CT-CC-CW   1    0.000000    180.00000        -3.0
CX-CT-CC-CW   1    0.000000    180.00000        -2.0
CX-CT-CC-CW   1    0.000000      0.00000         1.0
C -CX-2C-CO   1    0.000000      0.00000        -4.0   Asp
C -CX-2C-CO   1    0.000000    180.00000        -3.0
C -CX-2C-CO   1    0.000000    180.00000        -2.0
C -CX-2C-CO   1    0.000000    180.00000         1.0
N -CX-2C-CO   1    0.000000      0.00000        -4.0
N -CX-2C-CO   1    0.000000      0.00000        -3.0
N -CX-2C-CO   1    0.000000    180.00000        -2.0
N -CX-2C-CO   1    0.000000    180.00000         1.0
N3-CX-2C-CO   1    0.000000      0.00000        -4.0
N3-CX-2C-CO   1    0.000000      0.00000        -3.0
N3-CX-2C-CO   1    0.000000    180.00000        -2.0
N3-CX-2C-CO   1    0.000000    180.00000         1.0
CX-2C-CO-O2   1    0.000000   -161.20000        -4.0   Asp chi2
CX-2C-CO-O2   1    0.000000   -176.20000         2.0
C -CX-2C-C    1    0.000000      0.00000        -4.0   Ashn
C -CX-2C-C    1    0.000000    180.00000        -3.0
C -CX-2C-C    1    0.000000    180.00000        -2.0
C -CX-2C-C    1    0.000000      0.00000         1.0
N -CX-2C-C    1    0.000000      0.00000        -4.0
N -CX-2C-C    1    0.000000      0.00000        -3.0
N -CX-2C-C    1    0.000000    180.00000        -2.0
N -CX-2C-C    1    0.000000    180.00000         1.0
N3-CX-2C-C    1    0.000000      0.00000        -4.0
N3-CX-2C-C    1    0.000000      0.00000        -3.0
N3-CX-2C-C    1    0.000000    180.00000        -2.0
N3-CX-2C-C    1    0.000000    180.00000         1.0
CX-2C-C -O    1    0.000000      0.00000        -4.0   Ashn chi2
CX-2C-C -O    1    0.000000    180.00000        -3.0
CX-2C-C -O    1    0.000000      0.00000        -2.0
CX-2C-C -O    1    0.000000      0.00000         1.0
CX-2C-C -OH   1    0.000000    180.00000        -4.0   Ash chi2
CX-2C-C -OH   1    0.000000    180.00000        -3.0
CX-2C-C -OH   1    0.000000    180.00000        -2.0
CX-2C-C -OH   1    0.000000      0.00000         1.0
CX-2C-C -N    1    0.000000    180.00000        -4.0   Asn chi2
CX-2C-C -N    1    0.000000    180.00000        -3.0
CX-2C-C -N    1    0.000000    180.00000        -2.0
CX-2C-C -N    1    0.000000      0.00000         1.0
C -CX-CT-CA   1    0.000000      0.00000        -4.0   Phe Tyr
C -CX-CT-CA   1    0.000000    180.00000        -3.0
C -CX-CT-CA   1    0.000000    180.00000        -2.0
C -CX-CT-CA   1    0.000000    180.00000         1.0
N -CX-CT-CA   1    0.000000      0.00000        -4.0
N -CX-CT-CA   1    0.000000      0.00000        -3.0
N -CX-CT-CA   1    0.000000    180.00000        -2.0
N -CX-CT-CA   1    0.000000    180.00000         1.0
N3-CX-CT-CA   1    0.000000      0.00000        -4.0
N3-CX-CT-CA   1    0.000000      0.00000        -3.0
N3-CX-CT-CA   1    0.000000    180.00000        -2.0
N3-CX-CT-CA   1    0.000000    180.00000         1.0
CX-CT-CA-CA   1    0.000000    -21.20000        -4.0   Phe Tyr chi2
CX-CT-CA-CA   1    0.000000     -2.90000         2.0
CA-C -OH-HO   1    0.000000     -3.30000        -4.0   Tyr oh
CA-C -OH-HO   1    0.000000    179.60001         2.0
C -CX-2C-3C   1    0.000000      0.00000        -4.0   Leu
C -CX-2C-3C   1    0.000000      0.00000        -3.0
C -CX-2C-3C   1    0.000000    180.00000        -2.0
C -CX-2C-3C   1    0.000000      0.00000         1.0
N -CX-2C-3C   1    0.000000    180.00000        -4.0
N -CX-2C-3C   1    0.000000    180.00000        -3.0
N -CX-2C-3C   1    0.000000    180.00000        -2.0
N -CX-2C-3C   1    0.000000    180.00000         1.0
CX-2C-3C-CT   1    0.000000      0.00000        -4.0   Leu chi2
CX-2C-3C-CT   1    0.000000      0.00000        -3.0
CX-2C-3C-CT   1    0.000000    180.00000        -2.0
CX-2C-3C-CT   1    0.000000      0.00000         1.0
C -CX-3C-CT   1    0.000000      0.00000        -4.0   Ile Thr Val
C -CX-3C-CT   1    0.000000      0.00000        -3.0
C -CX-3C-CT   1    0.000000    180.00000        -2.0
C -CX-3C-CT   1    0.000000    180.00000         1.0
C -CX-3C-2C   1    0.000000    180.00000        -4.0
C -CX-3C-2C   1    0.000000    180.00000        -3.0
C -CX-3C-2C   1    0.000000    180.00000        -2.0
C -CX-3C-2C   1    0.000000    180.00000         1.0
N -CX-3C-CT   1    0.000000    180.00000        -4.0
N -CX-3C-CT   1    0.000000    180.00000        -3.0
N -CX-3C-CT   1    0.000000    180.00000        -2.0
N -CX-3C-CT   1    0.000000    180.00000         1.0
N -CX-3C-2C   1    0.000000    180.00000        -4.0
N -CX-3C-2C   1    0.000000      0.00000        -3.0
N -CX-3C-2C   1    0.000000    180.00000        -2.0
N -CX-3C-2C   1    0.000000    180.00000         1.0
N3-CX-3C-CT   1    0.000000    180.00000        -4.0
N3-CX-3C-CT   1    0.000000    180.00000        -3.0
N3-CX-3C-CT   1    0.000000    180.00000        -2.0
N3-CX-3C-CT   1    0.000000    180.00000         1.0
N3-CX-3C-2C   1    0.000000    180.00000        -4.0
N3-CX-3C-2C   1    0.000000      0.00000        -3.0
N3-CX-3C-2C   1    0.000000    180.00000        -2.0
N3-CX-3C-2C   1    0.000000    180.00000         1.0
CX-3C-2C-CT   1    0.000000      0.00000        -4.0
CX-3C-2C-CT   1    0.000000    180.00000        -3.0
CX-3C-2C-CT   1    0.000000    180.00000        -2.0
CX-3C-2C-CT   1    0.000000    180.00000         1.0
CT-3C-2C-CT   1    0.000000      0.00000        -4.0
CT-3C-2C-CT   1    0.000000      0.00000        -3.0
CT-3C-2C-CT   1    0.000000    180.00000        -2.0
CT-3C-2C-CT   1    0.000000      0.00000         1.0
C -CX-3C-OH   1    0.000000      0.00000        -4.0
C -CX-3C-OH   1    0.000000      0.00000        -3.0
C -CX-3C-OH   1    0.000000    180.00000        -2.0
C -CX-3C-OH   1    0.000000    180.00000         1.0
N -CX-3C-OH   1    0.000000    180.00000        -4.0
N -CX-3C-OH   1    0.000000    180.00000        -3.0
N -CX-3C-OH   1    0.000000    180.00000        -2.0
N -CX-3C-OH   1    0.000000    180.00000         1.0
N3-CX-3C-OH   1    0.000000    180.00000        -4.0
N3-CX-3C-OH   1    0.000000    180.00000        -3.0
N3-CX-3C-OH   1    0.000000    180.00000        -2.0
N3-CX-3C-OH   1    0.000000    180.00000         1.0
CX-3C-OH-HO   1    0.000000      0.00000        -4.0
CX-3C-OH-HO   1    0.000000      0.00000        -3.0
CX-3C-OH-HO   1    0.000000    180.00000        -2.0
CX-3C-OH-HO   1    0.000000      0.00000         1.0
CT-3C-OH-HO   1    0.000000      0.00000        -4.0
CT-3C-OH-HO   1    0.000000      0.00000        -3.0
CT-3C-OH-HO   1    0.000000    180.00000        -2.0
CT-3C-OH-HO   1    0.000000      0.00000         1.0
C -CX-2C-OH   1    0.000000      0.00000        -4.0   Ser
C -CX-2C-OH   1    0.000000    180.00000        -3.0
C -CX-2C-OH   1    0.000000      0.00000        -2.0
C -CX-2C-OH   1    0.000000    180.00000         1.0
N -CX-2C-OH   1    0.000000      0.00000        -4.0
N -CX-2C-OH   1    0.000000      0.00000        -3.0
N -CX-2C-OH   1    0.000000      0.00000        -2.0
N -CX-2C-OH   1    0.000000      0.00000         1.0
N3-CX-2C-OH   1    0.000000      0.00000        -4.0   Ser chi2
N3-CX-2C-OH   1    0.000000      0.00000        -3.0
N3-CX-2C-OH   1    0.000000      0.00000        -2.0
N3-CX-2C-OH   1    0.000000      0.00000         1.0
CX-2C-OH-HO   1    0.000000    -26.10000        -4.0   Ser oh
CX-2C-OH-HO   1    0.000000    -14.20000        -3.0
CX-2C-OH-HO   1    0.000000    -15.70000        -2.0
CX-2C-OH-HO   1    0.000000    -13.30000         1.0
C -CX-CT-C*   1    0.000000      0.00000        -4.0   Trp
C -CX-CT-C*   1    0.000000    180.00000        -3.0
C -CX-CT-C*   1    0.000000    180.00000        -2.0
C -CX-CT-C*   1    0.000000    180.00000         1.0
N -CX-CT-C*   1    0.000000      0.00000        -4.0
N -CX-CT-C*   1    0.000000      0.00000        -3.0
N -CX-CT-C*   1    0.000000    180.00000        -2.0
N -CX-CT-C*   1    0.000000      0.00000         1.0
N3-CX-CT-C*   1    0.000000      0.00000        -4.0
N3-CX-CT-C*   1    0.000000      0.00000        -3.0
N3-CX-CT-C*   1    0.000000    180.00000        -2.0
N3-CX-CT-C*   1    0.000000      0.00000         1.0
CX-CT-C*-CW   1    0.000000    180.00000        -4.0   Trp chi2
CX-CT-C*-CW   1    0.000000      0.00000        -3.0
CX-CT-C*-CW   1    0.000000      0.00000        -2.0
CX-CT-C*-CW   1    0.000000    180.00000         1.0
CX-CT-C*-CB   1    0.000000      0.00000        -4.0
CX-CT-C*-CB   1    0.000000      0.00000        -3.0
CX-CT-C*-CB   1    0.000000      0.00000        -2.0
CX-CT-C*-CB   1    0.000000    180.00000         1.0
C -CX-2C-SH   1    0.000000    180.00000        -4.0   Cys
C -CX-2C-SH   1    0.000000    180.00000        -3.0
C -CX-2C-SH   1    0.000000      0.00000        -2.0
C -CX-2C-SH   1    0.000000    180.00000         1.0
N -CX-2C-SH   1    0.000000    180.00000        -4.0
N -CX-2C-SH   1    0.000000      0.00000        -3.0
N -CX-2C-SH   1    0.000000    180.00000        -2.0
N -CX-2C-SH   1    0.000000      0.00000         1.0
N3-CX-2C-SH   1    0.000000    180.00000        -4.0   Cys chi2
N3-CX-2C-SH   1    0.000000      0.00000        -3.0
N3-CX-2C-SH   1    0.000000    180.00000        -2.0
N3-CX-2C-SH   1    0.000000      0.00000         1.0
CX-2C-SH-HS   1    0.000000   -123.60000        -4.0   Cys sh
CX-2C-SH-HS   1    0.000000     -6.10000        -3.0
CX-2C-SH-HS   1    0.000000    -10.70000        -2.0
CX-2C-SH-HS   1    0.000000    -26.80000         1.0
C -CX-2C-S    2    0.000000    180.00000        -4.0   Cyx
C -CX-2C-S    2    0.000000    180.00000        -3.0
C -CX-2C-S    2    0.000000    180.00000        -2.0
C -CX-2C-S    2    0.000000      0.00000         1.0
N -CX-2C-S    2    0.000000    180.00000        -4.0
N -CX-2C-S    2    0.000000      0.00000        -3.0
N -CX-2C-S    2    0.000000    180.00000        -2.0
N -CX-2C-S    2    0.000000      0.00000         1.0
N3-CX-2C-S    2    0.000000    180.00000        -4.0
N3-CX-2C-S    2    0.000000      0.00000        -3.0
N3-CX-2C-S    2    0.000000    180.00000        -2.0
N3-CX-2C-S    2    0.000000      0.00000         1.0
CX-2C-S -S    2    0.000000    137.80000        -4.0   Cyx chi2
CX-2C-S -S    2    0.000000     12.00000        -3.0
CX-2C-S -S    2    0.000000    -40.10000        -2.0
CX-2C-S -S    2    0.000000   -112.70000         1.0
2C-S -S -2C   1    0.000000     32.50000        -4.0   Cyx disulf
2C-S -S -2C   1    0.000000     -0.50000        -3.0
2C-S -S -2C   1    0.000000      1.50000        -2.0
2C-S -S -2C   1    0.000000    -25.00000         1.0
C -CX-2C-2C   1    0.000000      0.00000        -4.0   Glh Gln Glu Met
C -CX-2C-2C   1    0.000000    180.00000        -3.0
C -CX-2C-2C   1    0.000000    180.00000        -2.0
C -CX-2C-2C   1    0.000000    180.00000         1.0
N -CX-2C-2C   1    0.000000      0.00000        -4.0
N -CX-2C-2C   1    0.000000      0.00000        -3.0
N -CX-2C-2C   1    0.000000    180.00000        -2.0
N -CX-2C-2C   1    0.000000    180.00000         1.0
N3-CX-2C-2C   1    0.000000      0.00000        -4.0
N3-CX-2C-2C   1    0.000000      0.00000        -3.0
N3-CX-2C-2C   1    0.000000    180.00000        -2.0
N3-CX-2C-2C   1    0.000000    180.00000         1.0
CX-2C-2C-C    1    0.000000     42.80000        -4.0
CX-2C-2C-C    1    0.000000    172.00000        -3.0
CX-2C-2C-C    1    0.000000    -29.90000        -2.0
CX-2C-2C-C    1    0.000000   -158.60001         1.0
2C-2C-C -O    1    0.000000    180.00000        -4.0
2C-2C-C -O    1    0.000000      0.00000        -3.0
2C-2C-C -O    1    0.000000    180.00000        -2.0
2C-2C-C -O    1    0.000000    180.00000         1.0
2C-2C-C -OH   1    0.000000      0.00000        -4.0
2C-2C-C -OH   1    0.000000      0.00000        -3.0
2C-2C-C -OH   1    0.000000    180.00000        -2.0
2C-2C-C -OH   1    0.000000    180.00000         1.0
2C-2C-C -N    1    0.000000      0.00000        -4.0
2C-2C-C -N    1    0.000000      0.00000        -3.0
2C-2C-C -N    1    0.000000    180.00000        -2.0
2C-2C-C -N    1    0.000000    180.00000         1.0
CX-2C-2C-CO   1    0.000000   -169.50000        -4.0
CX-2C-2C-CO   1    0.000000    179.20000        -3.0
CX-2C-2C-CO   1    0.000000    177.89999        -2.0
CX-2C-2C-CO   1    0.000000    176.39999         1.0
2C-2C-CO-O2   1    0.000000    114.70000        -4.0
2C-2C-CO-O2   1    0.000000   -178.89999         2.0
CX-2C-2C-S    1    0.000000     86.90000        -4.0
CX-2C-2C-S    1    0.000000     79.70000        -3.0
CX-2C-2C-S    1    0.000000      8.30000        -2.0
CX-2C-2C-S    1    0.000000     -3.80000         1.0
2C-2C-S -CT   1    0.000000    -38.30000        -4.0
2C-2C-S -CT   1    0.000000      1.00000        -3.0
2C-2C-S -CT   1    0.000000      2.30000        -2.0
2C-2C-S -CT   1    0.000000    176.20000         1.0

X -X -C -O          10.5         180.          2.           JCC,7,(1986),230
X -O2-C -O2         10.5         180.          2.           JCC,7,(1986),230
X -X -N -H          1.0          180.          2.           JCC,7,(1986),230
X -X -N2-H          1.0          180.          2.           JCC,7,(1986),230
X -X -NA-H          1.0          180.          2.           JCC,7,(1986),230
X -N2-CA-N2         10.5         180.          2.           JCC,7,(1986),230
X -CT-N -CT         1.0          180.          2.           JCC,7,(1986),230
X -CT-N -CX         1.0          180.          2.           JCC,7,(1986),230 (was X -CT-N -CT)
X -X -CA-HA         1.1          180.          2.           bsd.on C6H6 nmodes
X -X -CW-H4         1.1          180.          2.
X -X -CR-H5         1.1          180.          2.
X -X -CV-H4         1.1          180.          2.
X -X -CQ-H5         1.1          180.          2.
X -X -CK-H5         1.1          180.          2.
X -X -CP-H5         1.1          180.          2.
X -X -CM-H4         1.1          180.          2.
X -X -CM-HA         1.1          180.          2.
X -X -CS-H4         1.1          180.          2.
X -X -CS-HA         1.1          180.          2.
X -X -CA-H4         1.1          180.          2.           bsd.on C6H6 nmodes 
X -X -CA-H5         1.1          180.          2.           bsd.on C6H6 nmodes
CB-CK-N*-CT         1.0          180.          2.
CB-CP-N*-CT         1.0          180.          2.
C -CM-N*-CT         1.0          180.          2.           dac guess, 9/94
C -CS-N*-CT         1.0          180.          2.           dac guess, 9/94
C -CS-CM-CT         1.1          180.          2. 
CT-O -C -OH         10.5         180.          2.
CT-CV-CC-NA         1.1          180.          2.
CT-CW-CC-NB         1.1          180.          2.
CT-CW-CC-NA         1.1          180.          2.
CB-CT-C*-CW         1.1          180.          2.
CA-CA-CA-CT         1.1          180.          2. 
C -CM-CM-CT         1.1          180.          2.           dac guess, 9/94
C -CS-CS-CT         1.1          180.          2.           dac guess, 9/94
CM-N2-CA-NC         1.1          180.          2.           dac guess, 9/94
CS-N2-CA-NC         1.1          180.          2.           dac guess, 9/94
CB-N2-CA-NC         1.1          180.          2.           dac, 10/94
N2-NA-CA-NC         1.1          180.          2.           dac, 10/94
CA-CA-C -OH         1.1          180.          2.           (not used in tyr!)
CA-CA-CA-OH         1.1          180.          2.           in tyr
H5-O -C -OH         1.1          180.          2.           Junmei et al.1999
H5-O -C -OS         1.1          180.          2.           
CM-CT-CM-HA         1.1          180.          2.           Junmei et al.1999
CS-CT-CS-HA         1.1          180.          2.           Junmei et al.1999
Br-CA-CA-CA         1.1          180.          2.           Junmei et al.1999
CM-H4-C -O          1.1          180.          2.           Junmei et al.1999
CS-H4-C -O          1.1          180.          2.           Junmei et al.1999
C -CT-N -H          1.1          180.          2.           Junmei et al.1999
C -CX-N -H          1.1          180.          2.           Junmei et al.1999 (was C -CT-N -H )
C -CT-N -O          1.1          180.          2.           Junmei et al.1999
X -X -C5-H5         1.1          180.          2.
CB-C5-N*-CT         1.0          180.          2.
X -X -C4-H4         1.1          180.          2.
X -X -C4-HA         1.1          180.          2.
C -C4-N*-CT         1.0          180.          2.           dac guess, 9/94
C -C4-C4-CT         1.1          180.          2.           dac guess, 9/94
C4-N2-CA-NC         1.1          180.          2.           dac guess, 9/94
CA-CA-C -OS         1.1          180.          2.           phosphotyrosine
CR-CC-NA-P          1.1          180.          2.           phosphohistine
X -O2-CO-O2        10.5          180.          2.
2C-O -C -OH        10.5          180.          2.
CA-CA-CA-2C         1.1          180.          2.

  HW  OW  0000.     0000.                                4.  flag for fast water

N   NA  N2  N*  NC  NB  NT  NY
C*  CA  CB  CC  CD  CK  CM  CN  CQ  CR  CV  CW  CY  CZ  CP  CS

MOD4      RE
  H           0.6000  0.0157            !Ferguson base pair geom.
  HO          0.0000  0.0000             OPLS Jorgensen, JACS,110,(1988),1657
  HS          0.6000  0.0157             W. Cornell CH3SH --> CH3OH FEP
  HC          1.4870  0.0157             OPLS
  H1          1.3870  0.0157             Veenstra et al JCC,8,(1992),963 
  H2          1.2870  0.0157             Veenstra et al JCC,8,(1992),963 
  H3          1.1870  0.0157             Veenstra et al JCC,8,(1992),963 
  HP          1.1000  0.0157             Veenstra et al JCC,8,(1992),963
  HA          1.4590  0.0150             Spellmeyer 
  H4          1.4090  0.0150             Spellmeyer, one electrowithdr. neighbor
  H5          1.3590  0.0150             Spellmeyer, two electrowithdr. neighbor
  HW          0.0000  0.0000             TIP3P water model
  HZ          1.4590  0.0150             H bonded to sp C (Howard et al JCC 16)
  O           1.6612  0.2100             OPLS
  O2          1.6612  0.2100             OPLS
  OW          1.7683  0.1520             TIP3P water model
  OH          1.7210  0.2104             OPLS 
  OS          1.6837  0.1700             OPLS ether
  OP          1.8500  0.1700             Steinbrecher/Latzer for 2- phosphate
  C*          1.9080  0.0860             Spellmeyer
  CI          1.9080  0.1094             parmbsc0
  C5          1.9080  0.0860             Spellmeyer
  C4          1.9080  0.0860             Spellmeyer
  CT          1.9080  0.1094             Spellmeyer
  CX          1.9080  0.1094             Spellmeyer  (was CT)
  C           1.9080  0.0860             OPLS
  N           1.8240  0.1700             OPLS
  N3          1.8240  0.1700             OPLS
  S           2.0000  0.2500             W. Cornell CH3SH and CH3SCH3 FEP's
  SH          2.0000  0.2500             W. Cornell CH3SH and CH3SCH3 FEP's
  P           2.1000  0.2000             JCC,7,(1986),230; 
  MG          0.7926  0.8947             Mg2+ Aqvist JPC 1990,94,8021.(adapted)
  C0          1.7131  0.459789           Ca2+ Aqvist JPC 1990,94,8021.(adapted)
  Zn          1.10    0.0125             Zn2+, Merz,PAK, JACS,113,8262,(1991) 
  F           1.75    0.061              Gough et al. JCC 13,(1992),963.
  Cl          1.948   0.265              Fox, JPCB,102,8070,(98),flex.mdl CHCl3
  Br          2.22    0.320              Junmei(?)
  I           2.35    0.40               JCC,7,(1986),230;  
  EP          0.00    0.0000             lone pair
  2C          1.9080  0.1094             Spellmeyer
  3C          1.9080  0.1094             Spellmeyer
  C8          1.9080  0.1094             Spellmeyer
  CO          1.9080  0.0860             OPLS
  Li+         1.025   0.0279896          Joung & Cheatham JPC B 2008,112,9020-9041
  Na+         1.369   0.0874393          Joung & Cheatham JPC B 2008,112,9020-9041
  K+          1.705   0.1936829          Joung & Cheatham JPC B 2008,112,9020-9041
  Rb+         1.813   0.3278219          Joung & Cheatham JPC B 2008,112,9020-9041
  Cs+         1.976   0.4065394          Joung & Cheatham JPC B 2008,112,9020-9041
  F-          2.303   0.0033640          Joung & Cheatham JPC B 2008,112,9020-9041
  Cl-         2.513   0.0355910          Joung & Cheatham JPC B 2008,112,9020-9041
  Br-         2.608   0.0586554          Joung & Cheatham JPC B 2008,112,9020-9041
  I-          2.860   0.0536816          Joung & Cheatham JPC B 2008,112,9020-9041
 
END
